# Supplementary material for: Exploratory investigation of urinary alkanes and other volatile organic compounds in paediatric patients with tuberculous meningitis
Source: Metabolomics. 2025 Aug 11;21(5):107. doi: 10.1007/s11306-025-02304-5 (PMC12339628; doi:10.1007/s11306-025-02304-5)
Supplement: Supplementary file 1 — Supplementary Material 1 [file 11306_2025_2304_MOESM1_ESM.xlsx]

## Sheet: Sheet1
ID	Concerns	Edited	Quality	Name	Formula	M.W.	Similarity	Reverse	Probability (%)	CAS	Quant mass	S/N	Min RT (sec)	Mean RT (sec)	Med RT (sec)	Max RT (sec)	%RSD RT	Samples	001_T6	003_T2	008_T5	009_T5	012_T4	013_T1	013_T6	016_T5	101_T3	105_T6	106_T4	107_T2	107_T3	111_T2	113_T4	115_T4	117_T0	119_T3	124_T2	125_T4	C1	C2	QC1	QC1:2	QC1:3	QC1:4	QC1:5	QC1:6	004_T4	005_T6	008_T2
																			TBM_3	TBM_2	TBM_3	TBM_3	TBM_3	TBM_1	TBM_1	TBM_1	TBM_2	TBM_2	TBM_2	TBM_1	TBM_1	TBM_2	TBM_1		TBM_2	TBM_2	TBM_2	TBM_3	CONTROL	CONTROL	Pooled QC	Pooled QC	Pooled QC	Pooled QC	Pooled QC	Pooled QC	TBM_2	TBM_2	TBM_3
1		0	0.81999999999999995	Feature 00001							97.1307	633.396	180.4	180.983	181	181.3	0.0679067	257	2.61514e+06	1.68375e+06	2.79422e+06	2.99339e+06	3.03758e+06	2.72028e+06	3.30134e+06	221137	3.31095e+06	73296.1	2.49167e+06	1.95494e+06	3.03455e+06	2.86128e+06	3.43365e+06	2.73752e+06	3.00501e+06	3.26858e+06	3.2663e+06	3.36654e+06	2.80454e+06	2.53171e+06	3.53238e+06	3.17976e+06	2.94925e+06	2.67963e+06	2.41167e+06	1.759e+06	2.83775e+06	2.73584e+06	2.53554e+06
2		0	0.93999999999999995	Hexane, 2,5-dimethyl-	C8H18	114	948	954	84.349999999999994	592-13-2	57.1006	11133.7	180.6	181.237	181.25	181.45	0.061069	257	2.10426e+08	1.55803e+08	2.17993e+08	2.1489e+08	2.27339e+08	2.08189e+08	2.41669e+08	993478	2.51735e+08	4.02873e+07	2.03142e+08	1.67181e+08	2.10877e+08	2.05805e+08	2.35321e+08	2.20116e+08	2.28664e+08	2.32457e+08	2.41836e+08	2.50404e+08	2.28043e+08	1.55452e+08	2.62475e+08	2.33297e+08	2.1843e+08	1.96634e+08	1.61029e+08	1.32832e+08	2.19562e+08	1.91847e+08	1.73455e+08
3		0	0.93000000000000005	4-Methyl-2-pyrazolin-5-one	C4H6N2O	98	734	764	72.810000000000002	13315-23-6	57.4857	311.303	180.7	181.254	181.25	181.7	0.099683	257	307952	160511	315422	246795	322272	289338	389728	345540	21749.1	23361.7	269182	156050	244773	233675	333516	370490	330181	314470	352454	424273	358438	114759	451117	319593	281400	194587	157992	82603.4	291379	204363	182355
4		0	0.92000000000000004	2-Pyrrolidinone	C4H7NO	85	868	868	47.759999999999998	616-45-5	85.1244	885.741	180.9	182.6	182.6	183	0.115012	257	1.40997e+06	685355	1.38587e+06	1.36944e+06	1.28338e+06	2.69097e+06	1.67957e+06	235718	1.5412e+06	92139.2	1.04869e+06	776255	1.34592e+06	1.08633e+06	1.35655e+06	3.0802e+06	3.00283e+06	1.61538e+06	3.28394e+06	1.13329e+06	829935	920396	3.57473e+06	1.25426e+06	1.40706e+06	1.26253e+06	1.1538e+06	858234	2.98521e+06	889912	946977
5		0	0.90000000000000002	1-Chloro-2-methyl-2-propanol	C4H9ClO	108	820	834	97.920000000000002	558-42-9	59.0914	462.055	181	183.993	184	184.8	0.151513	257	2.6246e+06	2.07456e+06	2.34288e+06	2.47937e+06	2.93734e+06	2.51905e+06	3.0908e+06	27107.7	2.85716e+06	466061	2.23063e+06	1.87444e+06	2.20444e+06	2.15048e+06	2.28931e+06	2.36364e+06	2.53436e+06	2.59579e+06	2.67655e+06	2.17639e+06	2.33487e+06	3.114e+06	3.0797e+06	2.29244e+06	2.66017e+06	2.4667e+06	2.48946e+06	2.09636e+06	2.40875e+06	2.42318e+06	2.40675e+06
6		0	0.91000000000000003	Ethane, 1,1-diethoxy-	C6H14O2	118	924	931	94.370000000000005	105-57-7	73.0963	947.298	182.3	184.282	184.3	184.65	0.113527	257	7.55087e+06	5.97298e+06	8.85874e+06	7.99173e+06	9.0894e+06	7.58895e+06	9.34663e+06	2.05924e+06	8.8725e+06	2.09805e+06	6.56555e+06	3.95198e+06	7.66213e+06	8.1886e+06	8.24894e+06	7.5863e+06	8.60559e+06	7.70273e+06	8.07056e+06	8.75881e+06	7.9803e+06	9.35708e+06	8.74625e+06	8.61099e+06	8.45528e+06	8.93853e+06	9.44079e+06	9.37475e+06	7.68816e+06	8.10716e+06	7.88348e+06
7		0	0.82999999999999996	2-Butenal	C4H6O	70	782	863	34.490000000000002	4170-30-3	69.1023	181.761	181	185.54	185.55	186.1	0.180389	257	807867	489630	818591	735537	880986	778961	872863	440892	917105	247629	635469	712621	781087	701405	851331	827785	893749	809268	769966	876305	845643	562138	777326	834442	748700	973129	871819	736350	686863	717160	643290
8		0	0.89000000000000001	Pyrazine	C4H4N2	80	948	964	81.010000000000005	290-37-9	80.0633	10448	185.75	187.176	187.05	190.199	0.318955	257	8.14295e+06	6.66566e+08	2.1556e+07	8.74384e+06	6.84594e+06	6.27859e+06	7.02479e+06	4.2256e+07	5.84418e+06	2.00489e+07	2.59407e+07	6.91882e+06	1.12789e+07	6.24048e+06	8.58115e+06	8.1331e+06	1.48662e+07	1.09292e+07	7.18093e+06	1.2248e+07	4.62831e+06	8.887e+06	6.08547e+06	3.96684e+06	4.03052e+06	1.20341e+07	8.90454e+06	1.00928e+07	1.72051e+07	2.02792e+07	2.03716e+07
9		0	0.92000000000000004	2-Propanone, 1,1-dichloro-	C3H4Cl2O	126	742	742	95.390000000000001	513-88-2	82.9715	219.29	181	187.466	187.499	188.199	0.243112	257	288497	204673	273503	211419	247056	197351	322482	72310.6	263331	87188.5	223396	172790	227523	189423	269551	283103	272856	215802	192981	251179	240435	274917	245118	241120	258779	196306	294808	331292	267362	259745	203661
10		0	0.85999999999999999	Furan, tetrahydro-2,5-dimethyl-, trans-(Â±)-	C6H12O	100	766	766	20.73	38484-59-2	85.0945	196.392	181	187.868	187.899	188.299	0.252995	257	446148	323479	409636	416687	400897	315348	472279	221835	401382	106415	357451	280181	410384	409581	404148	432072	426538	473540	438062	498877	407125	508695	567516	465370	418848	454613	548222	430147	426674	471495	456234
11		0	0.83999999999999997	2-Acetyl-2-methyltetrahydrofuran	C7H12O2	128	913	913	96.799999999999997	32318-87-9	85.0771	182.1	186.1	187.86	187.899	188.249	0.109064	257	374472	287569	431494	388092	456270	371834	441587	68095.5	379383	99880.1	380821	296040	370133	353394	366783	382056	378133	485258	406064	426572	378788	447265	551927	431576	299247	408688	498735	399447	427853	373466	366518
12		0	0.87	Feature 00012							83.1091	288.51	186.95	187.648	187.649	187.949	0.074281	257	871667	743056	802801	836473	942135	864064	1.01203e+06	199040	902641	247457	824069	701349	795450	886049	925774	942901	965723	880845	945092	1.02719e+06	970598	779035	1.03451e+06	994424	901118	927725	706593	721851	882481	770566	793403
13		0	0.87	Feature 00013							80.114	9052.99	185.75	190.033	190.049	191.199	0.327	257	2.66863e+06	5.04787e+08	1.54483e+07	1.25501e+06	2.24643e+06	4.97922e+06	2.48103e+06	3.20073e+07	2.65734e+06	1.18108e+07	1.89161e+07	5.735e+06	1.34645e+06	4.9642e+06	3.34148e+06	1.47537e+06	3.30063e+06	1.35409e+06	1.66977e+06	6.92005e+06	3.25393e+06	1.02899e+06	3.81764e+06	2.58105e+06	2.96234e+06	2.86703e+06	1.47318e+06	5.22982e+06	8.35753e+06	9.92085e+06	1.32408e+07
15		0	0.92000000000000004	Propane, 1-chloro-2-nitro-	C3H6ClNO2	123	870	933	50.920000000000002	2425-66-3	77.0442	1512.19	188.749	190.802	190.799	191.099	0.111476	257	1.43451e+07	1.01647e+07	1.40955e+07	1.39218e+07	1.65377e+07	1.43121e+07	1.73309e+07	2.59464e+06	1.67545e+07	3.84455e+06	1.24311e+07	1.24729e+07	1.53083e+07	1.42689e+07	1.57616e+07	1.41823e+07	1.67333e+07	1.62667e+07	1.43627e+07	1.67804e+07	1.51299e+07	1.69271e+07	1.67817e+07	1.50169e+07	1.55453e+07	1.71223e+07	1.63799e+07	1.4602e+07	1.47242e+07	1.56002e+07	1.42059e+07
16		0	0.93000000000000005	Propylamine, 1,1,2,2-tetramethyl-, hydrochloride	C7H17N	115	710	710	43.560000000000002	29772-54-1	83.1092	1148.32	190.649	191.285	191.299	191.649	0.0719277	257	4.45505e+06	3.34869e+06	4.84421e+06	4.31658e+06	4.66303e+06	4.48562e+06	4.91696e+06	948088	5.10786e+06	1.24573e+06	4.20323e+06	3.73617e+06	4.33267e+06	4.34255e+06	4.64725e+06	4.57646e+06	5.01231e+06	4.69128e+06	4.75235e+06	5.13915e+06	4.30277e+06	3.85683e+06	5.80739e+06	5.05328e+06	4.71463e+06	4.50549e+06	3.94899e+06	3.37617e+06	4.87774e+06	4.20266e+06	4.03767e+06
20		0	0.83999999999999997	3-Penten-2-one, (E)-	C5H8O	84	906	906	66.450000000000003	3102-33-8	69.0789	807.039	190.249	192.73	192.749	197.049	0.277379	257	600203	4.54345e+06	3.04442e+06	1.74164e+06	515319	1.63631e+06	1.87185e+06	981.528	1.18369e+06	154617	390570	3.39182e+06	636605	973214	3.55449e+06	591633	797927	627730	1.08972e+06	576780	462547	869117	1.70519e+06	1.39916e+06	981833	1.4403e+06	1.49308e+06	1.34589e+06	941841	785611	6.32541e+06
22		0	0.94999999999999996	Hexane, 2,3-dimethyl-	C8H18	114	921	921	71.950000000000003	584-94-1	71.1177	2863.16	193.599	193.996	193.999	194.299	0.0604383	257	1.4449e+07	1.03413e+07	1.50315e+07	1.47696e+07	1.57401e+07	1.43747e+07	1.64822e+07	2.30752e+06	1.69819e+07	3.9534e+06	1.3463e+07	1.19189e+07	1.46313e+07	1.42851e+07	1.59871e+07	1.47499e+07	1.57787e+07	1.58336e+07	1.60333e+07	1.67365e+07	1.50531e+07	1.12181e+07	1.8512e+07	1.58215e+07	1.52688e+07	1.47779e+07	1.25957e+07	1.0732e+07	1.5296e+07	1.41432e+07	1.34377e+07
24		0	0.93000000000000005	Feature 00024							85.0885	590.191	193.249	194.924	194.949	195.299	0.101315	257	1.43991e+06	1.09493e+06	1.63087e+06	1.63549e+06	1.72244e+06	1.56341e+06	1.85353e+06	2.38466e+06	1.55688e+06	500672	1.26472e+06	1.2934e+06	1.49026e+06	1.51766e+06	1.66189e+06	1.51284e+06	1.6912e+06	1.61678e+06	1.56723e+06	1.69251e+06	1.49001e+06	1.74283e+06	1.90169e+06	1.75223e+06	1.55675e+06	1.74134e+06	1.64978e+06	1.55639e+06	1.57728e+06	1.43548e+06	1.543e+06
28		0	0.90000000000000002	2-Ethoxypentane	C7H16O	116	854	854	17.920000000000002	1817-89-6	73.104	645.789	197.249	199.137	198.949	202.399	0.466265	257	239036	172713	242426	158407	336667	165643	272224	1.2555e+06	80195.3	442007	367506	376553	161030	163593	298305	169437	213879	209733	363002	288341	285045	118748	211611	258525	477238	634341	935713	1.04199e+06	343509	204647	227826
31		0	0.87	2-Pentanone, 3-methyl-	C6H12O	100	909	909	95.099999999999994	565-61-7	57.0976	293.092	198.699	199.453	199.449	200.249	0.0695448	257	71911.5	332313	428205	245265	432902	447705	452462	1.01375e+06	401914	708209	349094	245720	387496	211846	503190	184521	225575	1.00763e+06	376829	211900	331352	355218	343332	437014	283883	398990	475640	516946	725588	1.31226e+06	314231
32		0	0.93000000000000005	Feature 00032							116.097	598.834	199.999	201.973	201.999	202.499	0.10404	257	1.30047e+06	835138	1.36213e+06	1.20784e+06	1.4492e+06	1.20003e+06	1.37292e+06	209957	1.41131e+06	314580	1.0148e+06	1.09403e+06	1.26336e+06	1.27537e+06	1.28216e+06	1.24102e+06	1.40535e+06	1.3495e+06	1.22699e+06	1.34942e+06	1.37307e+06	1.54282e+06	1.58935e+06	1.35088e+06	1.28477e+06	1.36294e+06	1.52219e+06	1.53432e+06	1.18305e+06	1.22765e+06	1.20011e+06
33		0	0.92000000000000004	Feature 00033							71.0814	797.239	199.999	201.96	201.999	202.399	0.100563	257	3.32865e+06	2.63042e+06	3.36384e+06	3.74846e+06	3.65368e+06	3.41262e+06	4.2363e+06	703163	3.80604e+06	967965	2.88016e+06	2.9223e+06	3.59116e+06	3.77923e+06	3.98925e+06	3.49877e+06	3.75494e+06	3.6345e+06	3.48019e+06	3.74092e+06	3.33017e+06	3.98683e+06	4.70443e+06	3.8414e+06	3.89922e+06	4.46711e+06	3.96835e+06	4.15931e+06	3.99155e+06	3.91773e+06	3.64264e+06
34		0	0.92000000000000004	Feature 00034							71.0639	730.395	199.999	201.954	201.999	202.399	0.100301	257	2.7616e+06	2.09416e+06	2.68858e+06	2.84663e+06	2.98513e+06	2.61056e+06	3.37005e+06	563562	3.25505e+06	871651	2.32412e+06	2.22633e+06	2.66854e+06	2.81415e+06	3.05821e+06	2.98375e+06	3.01319e+06	2.85554e+06	2.7694e+06	3.26464e+06	2.67074e+06	3.28464e+06	3.88519e+06	3.11992e+06	3.01014e+06	3.50659e+06	3.17263e+06	3.71278e+06	2.98594e+06	2.72762e+06	2.50062e+06
35		0	0.92000000000000004	Feature 00035							71.0835	808.769	199.999	201.96	201.999	202.399	0.100653	257	3.39544e+06	2.69419e+06	3.44423e+06	3.85752e+06	3.73293e+06	3.50936e+06	4.33996e+06	719785	3.87018e+06	978735	2.94607e+06	3.00614e+06	3.70324e+06	3.89648e+06	4.10158e+06	3.55861e+06	3.84323e+06	3.72775e+06	3.56501e+06	3.79572e+06	3.4085e+06	4.06977e+06	4.8015e+06	3.92708e+06	4.0064e+06	4.58238e+06	4.06316e+06	4.20988e+06	4.11354e+06	4.06385e+06	3.78307e+06
36		0	0.91000000000000003	Feature 00036							71.0946	820.414	199.999	201.968	201.999	202.449	0.102007	257	3.88356e+06	2.48946e+06	4.31299e+06	3.81149e+06	4.18326e+06	4.11505e+06	4.67644e+06	739889	3.94775e+06	854281	2.94804e+06	3.19349e+06	3.89872e+06	4.0922e+06	3.91551e+06	3.38976e+06	3.82355e+06	4.26366e+06	4.12876e+06	4.07185e+06	3.40076e+06	4.08006e+06	4.71031e+06	3.80268e+06	4.14908e+06	4.64621e+06	3.73162e+06	3.69961e+06	4.63289e+06	4.03966e+06	4.22932e+06
37		0	0.95999999999999996	Feature 00037							87.0644	4006.25	200.099	202.175	202.199	202.649	0.104871	257	2.05155e+07	1.57571e+07	2.05651e+07	1.94609e+07	2.12399e+07	1.93052e+07	2.24172e+07	4.18843e+06	2.18638e+07	5.68766e+06	1.87382e+07	1.65579e+07	1.89433e+07	1.86809e+07	2.15382e+07	2.07932e+07	2.06688e+07	2.04291e+07	1.97773e+07	2.34411e+07	1.96101e+07	2.39672e+07	2.46247e+07	2.11697e+07	1.95654e+07	2.16829e+07	2.40989e+07	2.4057e+07	2.10684e+07	1.95835e+07	1.91222e+07
39		0	0.94999999999999996	sec-Butyl acetate	C6H12O2	116	926	926	96.329999999999998	105-46-4	56.0831	4731.21	200.049	202.278	202.299	202.599	0.10459	257	4.50254e+07	3.62047e+07	4.34362e+07	3.74354e+07	4.65968e+07	4.51024e+07	5.25654e+07	3.16642e+06	4.46906e+07	4.29706e+06	4.14244e+07	3.74889e+07	4.06635e+07	4.08616e+07	4.91503e+07	4.68353e+07	4.73509e+07	4.87977e+07	4.3481e+07	4.99634e+07	4.75695e+07	4.43761e+07	5.42654e+07	5.03574e+07	4.69733e+07	5.06858e+07	4.63092e+07	3.27106e+07	4.80405e+07	4.32444e+07	4.10998e+07
41		0	0.94999999999999996	Ethanamine, N-methylene-	C3H7N	57	911	911	30.469999999999999	43729-97-1	56.0995	5166.27	200.049	202.278	202.299	202.599	0.104528	257	4.87962e+07	4.19683e+07	4.81107e+07	4.92957e+07	5.56782e+07	5.26144e+07	5.82132e+07	3.65591e+06	4.68402e+07	4.57638e+06	4.68383e+07	4.37963e+07	4.91602e+07	5.21847e+07	5.66654e+07	4.90831e+07	5.40034e+07	5.58552e+07	4.94366e+07	5.12639e+07	5.39727e+07	5.26018e+07	5.79006e+07	5.5445e+07	5.35904e+07	5.62764e+07	5.29256e+07	3.25727e+07	5.01767e+07	5.41952e+07	5.28582e+07
42		0	0.93999999999999995	Feature 00042							57.2194	609.667	200.049	202.303	202.349	202.649	0.103248	257	604295	530575	710585	723790	679910	763554	726406	81636.4	602546	43493.9	614493	660375	773713	813236	785846	571846	713506	691035	718648	578362	697438	632175	758995	683898	718823	758160	696490	420697	757127	879223	1.013e+06
43		0	0.93999999999999995	Butane, 2-nitro-	C4H9NO2	103	789	789	44.640000000000001	600-24-8	57.0958	2705.4	200.049	202.329	202.349	202.649	0.102509	257	1.94991e+07	1.44349e+07	1.98603e+07	1.82895e+07	2.11042e+07	1.88834e+07	2.23748e+07	989761	2.17042e+07	674158	1.75739e+07	1.58717e+07	1.83605e+07	1.89655e+07	2.02779e+07	2.00849e+07	2.06569e+07	1.8609e+07	1.74296e+07	2.22535e+07	1.96307e+07	1.97697e+07	2.18967e+07	2.09918e+07	1.73312e+07	2.09512e+07	1.85707e+07	1.66533e+07	1.81487e+07	1.60138e+07	1.78365e+07
44		0	0.92000000000000004	Feature 00044							67.0753	2305.71	198.899	202.302	202.349	202.849	0.17603	257	1.88034e+07	2.65493e+07	1.94496e+07	6.23131e+06	1.77111e+07	1.65648e+07	6.88483e+06	4.91535e+06	2.09281e+07	4.36272e+06	1.49317e+07	1.57606e+07	6.12958e+06	1.96778e+07	1.38063e+07	6.85355e+06	7.05068e+06	1.38321e+07	1.58072e+07	2.14669e+07	1.51258e+07	6.30365e+06	2.12488e+07	1.74588e+07	1.56619e+07	1.65775e+07	1.84641e+07	5.25979e+06	1.99361e+07	1.53847e+07	6.10898e+06
46		0	0.92000000000000004	Pyrrole	C4H5N	67	806	908	79.370000000000005	109-97-7	67.0859	2886.26	198.899	202.333	202.349	202.799	0.1761	257	1.97461e+07	2.70289e+07	1.16517e+07	7.61958e+06	1.84614e+07	1.75342e+07	1.79856e+07	5.14145e+06	2.12363e+07	4.30576e+06	1.64561e+07	1.73689e+07	1.51518e+07	2.25079e+07	8.82829e+06	7.9261e+06	8.49585e+06	8.32869e+06	1.74103e+07	2.18164e+07	1.68139e+07	1.73361e+07	2.09822e+07	1.85097e+07	1.74904e+07	1.81295e+07	2.00372e+07	5.86994e+06	2.17825e+07	9.85003e+06	7.84993e+06
47		0	0.93000000000000005	Feature 00047							55.0618	3119.04	201.849	202.479	202.499	202.699	0.0515856	257	2.61548e+07	1.71279e+07	2.62385e+07	2.9084e+07	2.92299e+07	2.59371e+07	2.90757e+07	3.8245e+06	2.90237e+07	6.2217e+06	2.36393e+07	2.00187e+07	2.51e+07	2.56128e+07	2.84782e+07	2.62729e+07	2.79574e+07	2.75111e+07	2.78553e+07	2.95545e+07	2.54651e+07	2.42904e+07	3.2067e+07	2.83981e+07	2.69335e+07	2.69517e+07	2.38545e+07	2.362e+07	2.70046e+07	2.5342e+07	2.43751e+07
48		0	0.95999999999999996	2-Hexene, 2,5-dimethyl-	C8H16	112	859	859	67.109999999999999	3404-78-2	69.1111	14735.6	201.799	202.573	202.599	202.799	0.06132	257	1.26001e+08	9.44492e+07	1.3716e+08	1.31693e+08	1.40147e+08	1.35444e+08	1.4794e+08	2.25481e+07	1.42557e+08	3.63676e+07	1.18356e+08	1.08781e+08	1.32994e+08	1.35101e+08	1.41599e+08	1.29525e+08	1.41684e+08	1.42616e+08	1.40492e+08	1.44236e+08	1.33118e+08	1.21101e+08	1.64208e+08	1.42329e+08	1.38162e+08	1.37177e+08	1.21003e+08	1.02157e+08	1.4264e+08	1.37176e+08	1.32456e+08
49		0	0.83999999999999997	Feature 00049							84.0801	1929.24	197.399	202.737	202.699	203.698	0.25733	257	1.36176e+06	58476.5	110759	2.39967e+06	1.19139e+06	19338.6	245406	3435.1	181874	12948.5	313439	61533.6	6825.52	24045.8	783718	389579	168062	192880	304440	171216	58161.2	122261	299427	303390	329588	549770	259326	1.75629e+06	145839	118872	124065
50		0	0.93999999999999995	Feature 00050							113.105	911.181	201.799	202.557	202.599	202.899	0.0754779	257	1.44362e+06	1.01401e+06	1.16606e+06	1.35931e+06	1.60929e+06	1.37022e+06	1.61327e+06	220647	1.63925e+06	407229	1.20336e+06	1.98545e+06	1.23589e+06	1.3052e+06	1.44511e+06	1.47705e+06	1.49734e+06	1.47163e+06	1.43592e+06	1.95358e+06	1.37085e+06	1.33604e+06	1.95038e+06	1.61159e+06	1.42427e+06	1.42683e+06	1.26918e+06	1.31443e+06	1.39564e+06	1.11463e+06	1.12694e+06
51		0	0.83999999999999997	Feature 00051							84.1074	1926.91	201.799	202.784	202.749	205.798	0.195963	257	1.26737e+06	86314.6	216051	2.67068e+06	1.1693e+06	14460.9	303081	40329.6	144765	585531	351132	101657	136283	6373.69	773039	314905	228814	265001	349269	219644	154937	7979.82	64707	276682	375285	610706	217487	1.59735e+06	210159	153937	181517
52		0	0.88	Feature 00052							95.0687	691.029	201.849	203.151	203.148	203.598	0.0933	257	1.62854e+06	1.10683e+06	1.56248e+06	1.63515e+06	1.79311e+06	1.54119e+06	1.77338e+06	231402	1.95212e+06	420280	1.4572e+06	1.2195e+06	1.35303e+06	1.49683e+06	1.55592e+06	1.81637e+06	1.62683e+06	1.65707e+06	1.74513e+06	2.20286e+06	1.47672e+06	1.53966e+06	1.97217e+06	1.65525e+06	1.50361e+06	1.47227e+06	1.44142e+06	1.41912e+06	1.49222e+06	1.44772e+06	1.3298e+06
53		0	0.88	Feature 00053							95.1768	918.09	201.849	203.125	203.148	203.598	0.0942549	257	1.33183e+06	1.05633e+06	1.52164e+06	1.79479e+06	1.47225e+06	1.67399e+06	1.56082e+06	267106	1.39223e+06	265224	1.46782e+06	1.4046e+06	1.68773e+06	1.74764e+06	1.61624e+06	1.33372e+06	1.55203e+06	1.69298e+06	1.61424e+06	1.3733e+06	1.43503e+06	1.28367e+06	1.29889e+06	1.452e+06	1.50954e+06	1.36916e+06	1.34351e+06	813172	1.70622e+06	2.1533e+06	2.06755e+06
54		0	0.89000000000000001	Feature 00054							95.069	692.64	201.849	203.148	203.148	203.598	0.0919444	257	1.63911e+06	1.07284e+06	1.57937e+06	1.63635e+06	1.73059e+06	1.51009e+06	1.77163e+06	237360	1.96345e+06	431771	1.45903e+06	1.18593e+06	1.42609e+06	1.50938e+06	1.50594e+06	1.76109e+06	1.63883e+06	1.64529e+06	1.62322e+06	2.06307e+06	1.46834e+06	1.50624e+06	1.72327e+06	1.65177e+06	1.48859e+06	1.47988e+06	1.43971e+06	1.40458e+06	1.51795e+06	1.4369e+06	1.34307e+06
55		0	0.89000000000000001	Feature 00055							95.1045	1000.13	201.849	203.143	203.148	203.598	0.0940982	257	2.51405e+06	1.78676e+06	2.55057e+06	2.77757e+06	2.78596e+06	2.57612e+06	2.76168e+06	395496	2.92087e+06	587191	2.45499e+06	2.10293e+06	2.47891e+06	2.71555e+06	2.72486e+06	2.60626e+06	2.67299e+06	2.76341e+06	2.86077e+06	3.06626e+06	2.42668e+06	2.38167e+06	2.52527e+06	2.60317e+06	2.53862e+06	2.43159e+06	2.31393e+06	1.99988e+06	2.68239e+06	2.79131e+06	2.62524e+06
57		0	0.89000000000000001	Feature 00057							95.1195	1065.47	201.849	203.139	203.148	203.598	0.0956061	257	2.66038e+06	1.94154e+06	2.7713e+06	3.0658e+06	2.96845e+06	2.8494e+06	2.958e+06	437028	3.02646e+06	594512	2.6726e+06	2.35341e+06	2.76697e+06	3.01883e+06	3.00553e+06	2.7282e+06	2.89097e+06	3.02575e+06	3.11154e+06	3.13367e+06	2.63886e+06	2.53583e+06	2.64041e+06	2.78399e+06	2.77224e+06	2.61669e+06	2.50516e+06	2.005e+06	2.97362e+06	3.21795e+06	3.03893e+06
62		0	0.89000000000000001	Feature 00062							110.133	509.309	201.749	203.296	203.298	203.698	0.107104	257	784372	552918	774679	743302	798395	806385	800501	25739.9	807898	46804.6	726839	657563	783929	763709	786332	752907	781361	815709	849266	859890	734742	746993	65317.1	749561	716803	699128	671747	570342	777146	871517	811774
64		0	0.88	1,2-Propanediol, 3,3'-oxydi-, tetranitrate	C6H10N4O13	346	999	999	14.220000000000001	20600-96-8	110.158	527.374	201.749	203.294	203.298	204.048	0.110872	257	722684	527564	738967	764208	705391	794142	767340	23225.1	730614	5888.07	561066	655809	780974	761011	770039	678267	95754.2	789625	804421	772194	706027	693808	256853	693304	728525	667023	640611	488875	771501	801294	846074
66		0	0.90000000000000002	Feature 00066							116.907	241.93	201.799	203.671	203.698	204.298	0.126177	257	120743	8421.3	5879.63	100416	129991	113250	114446	19892.7	27090.5	28649.6	18508.2	82071	104427	131105	110063	108061	106827	139705	125391	132798	101692	87803	1538.18	6660.67	91354.3	7454.83	6273.74	124283	106977	89378.4	110426
67		0	0.89000000000000001	Isopropyl Alcohol	C3H8O	60	999	999	40.329999999999998	67-63-0	59.0797	1115.17	202.499	204.434	204.448	206.198	0.138476	257	434505	496029	471821	456300	396321	291157	465455	134170	520275	1.70578e+06	410191	363052	374519	395563	431643	440364	431741	426181	450030	439914	436335	533472	551486	359160	354455	474714	558387	525855	502105	403561	344716
68		0	0.89000000000000001	Feature 00068							117.052	4032.62	196.399	204.766	204.598	212.098	0.640965	257	110957	67746.7	86719.6	42231.8	37245.7	92138	25754.9	167243	2589.62	6.74561e+07	76343.3	31741.6	50176.2	50325.8	38193.6	102264	192296	65645.7	45636.3	388783	67110.2	162586	163660	69948.2	57609.4	87331.6	71097.5	15512.3	164654	87694.6	34328.4
69		0	0.78000000000000003	Feature 00069							83.1224	1040.85	202.649	205.58	205.648	206.148	0.2274	257	326044	407452	372603	408032	321154	380002	414882	75158.2	25799.4	323831	458853	29435.2	323420	340125	370244	432598	396434	363379	298366	373277	464318	380452	483482	315963	58545	385073	21806.6	236284	373294	391562	374327
70		0	0.84999999999999998	Hexane, 3,4-dimethyl-	C8H18	114	891	891	73.739999999999995	583-48-2	56.0892	537.156	205.898	206.21	206.198	206.448	0.0500963	257	6.01811e+06	5.89549e+06	5.98119e+06	4.70587e+06	5.21081e+06	4.86396e+06	5.65694e+06	1.90972e+06	5.52132e+06	3.13599e+06	5.82072e+06	5.43089e+06	4.75186e+06	5.07421e+06	5.25057e+06	6.31779e+06	5.75636e+06	4.99646e+06	5.41628e+06	5.59827e+06	6.6534e+06	4.53607e+06	5.96874e+06	5.51797e+06	4.89807e+06	4.90077e+06	3.85246e+06	3.04714e+06	5.32531e+06	4.77357e+06	4.20582e+06
71		0	0.85999999999999999	Feature 00071							91.0843	980.073	206.398	208.051	208.248	209.098	0.260532	257	2.43586e+06	2.52798e+06	2.54512e+06	2.27381e+06	2.5045e+06	2.6738e+06	2.41328e+06	4.24761e+06	2.39692e+06	3.15745e+06	2.70606e+06	2.95076e+06	2.33209e+06	2.24697e+06	1.86458e+06	2.37245e+06	2.39572e+06	1.13192e+06	2.18937e+06	3.06114e+06	3.63483e+06	2.51083e+06	3.583e+06	1.7318e+06	2.87512e+06	4.91133e+06	5.85152e+06	5.54657e+06	3.54847e+06	2.94494e+06	3.17936e+06
72		0	0.90000000000000002	Benzyl isopentyl ether	C12H18O	178	733	760	27.489999999999998	122-73-6	57.2531	221.499	205.648	208.308	208.298	208.648	0.118279	257	198458	136332	225651	211251	188270	189722	245193	8407.02	192768	2841.73	125768	159379	201941	178940	206614	200546	233281	247309	196555	207939	168823	102484	291568	166439	226723	179459	111703	89704.1	278538	206695	265258
73		0	0.93000000000000005	Feature 00073							84.2261	1307.67	205.648	208.335	208.348	208.598	0.121847	257	1.84864e+06	1.59608e+06	2.11976e+06	2.35825e+06	2.10372e+06	2.35864e+06	2.21124e+06	11044.1	1.91443e+06	36210.9	1.93588e+06	1.96796e+06	2.43032e+06	2.41718e+06	2.40486e+06	1.76442e+06	2.21502e+06	2.38294e+06	2.33296e+06	1.83883e+06	2.13853e+06	1.58466e+06	2.27555e+06	2.18529e+06	2.26892e+06	1.96178e+06	1.66706e+06	991497	2.50829e+06	2.89434e+06	2.79559e+06
74		0	0.93999999999999995	Heptane, 3-methyl-	C8H18	114	934	934	62.420000000000002	589-81-1	84.1275	2362.77	205.798	208.337	208.348	208.598	0.117117	257	1.18269e+07	8.85174e+06	1.23451e+07	1.24692e+07	1.30581e+07	1.22914e+07	1.33779e+07	108979	1.30563e+07	267286	1.11014e+07	9.95859e+06	1.21961e+07	1.21204e+07	1.33921e+07	1.19853e+07	1.2877e+07	1.30091e+07	1.3164e+07	1.32271e+07	1.23261e+07	9.88477e+06	1.54083e+07	1.31103e+07	1.26106e+07	1.18889e+07	9.75142e+06	7.52929e+06	1.30573e+07	1.22483e+07	1.16958e+07
75		0	0.85999999999999999	Feature 00075							81.0955	350.751	208.498	208.836	208.798	209.848	0.0802025	257	990718	652145	1.42406e+06	1.18344e+06	1.19237e+06	1.29291e+06	1.05104e+06	1.36543e+06	1.40545e+06	1.16763e+06	1.06021e+06	848936	1.29933e+06	1.28638e+06	1.39819e+06	1.16223e+06	1.32127e+06	1.36501e+06	1.34786e+06	1.2733e+06	1.13902e+06	912558	1.41441e+06	1.22195e+06	1.00973e+06	1.24335e+06	931986	910314	1.41651e+06	1.32386e+06	1.15044e+06
76		0	0.78000000000000003	4-Hexen-3-one, 5-methyl-	C7H12O	112	770	770	41.310000000000002	13905-10-7	83.1099	212.041	205.098	209.669	209.748	210.198	0.265995	257	653798	259690	594444	507113	684633	607647	570473	51188.6	553793	159985	434331	388483	591216	526538	628061	614335	645436	645840	567620	545087	681731	469041	843823	576399	480621	666180	574341	424431	498260	635320	603980
79		0	0.83999999999999997	1,3,5-Triazine	C3H3N3	81	770	895	22.890000000000001	290-87-9	81.0757	266.787	208.848	211.486	211.498	213.898	0.204403	257	617917	265741	159364	167304	484366	248657	839697	719234	61273.3	1.13535e+06	314790	439501	115227	164332	117501	424012	315251	372083	68430.1	217269	112510	714586	1.40529e+06	515610	243163	592586	769139	1.1736e+06	120659	120015	412995
80		0	0.81999999999999995	Feature 00080							54.0222	193.104	209.698	211.521	211.548	213.748	0.121084	257	874433	354685	305816	371710	638761	350565	981611	548371	252400	776881	448890	435819	312031	353528	298627	547360	469005	343099	260569	531795	347845	836177	1.06406e+06	576514	473816	465650	742590	1.3057e+06	274067	211623	423755
81		0	0.89000000000000001	1,2-Dimethoxy-ethene	C4H8O2	88	727	768	55.149999999999999		101.097	274.224	209.548	211.429	211.448	212.048	0.110153	257	232139	195552	96966.8	189575	258290	188905	272591	156768	173727	44084.9	118972	171467	193364	220078	201320	196260	170729	240974	224971	235144	256133	257322	210612	177070	244229	221581	272393	274271	376045	171427	204698
82		0	0.92000000000000004	Isobutyl acetate	C6H12O2	116	888	901	90.920000000000002	110-19-0	56.0823	3459.69	209.448	211.539	211.548	212.048	0.0989492	257	3.64574e+07	2.88632e+07	3.30051e+07	2.98226e+07	2.76286e+07	2.35655e+07	3.69541e+07	7.90902e+06	3.66641e+07	1.14777e+07	3.1505e+07	2.89974e+07	3.09352e+07	2.49412e+07	3.31685e+07	2.63832e+07	2.75671e+07	3.39378e+07	3.10435e+07	2.97834e+07	3.40129e+07	3.93364e+07	3.26161e+07	3.5394e+07	3.27327e+07	3.6214e+07	3.76318e+07	3.02625e+07	3.24432e+07	2.3704e+07	2.31494e+07
83		0	0.92000000000000004	Feature 00083							86.1387	748.866	209.498	211.538	211.548	212.048	0.0985124	257	1.88216e+06	1.67464e+06	2.12752e+06	2.14212e+06	2.0713e+06	1.40975e+06	1.74392e+06	362447	1.92452e+06	424076	1.86119e+06	1.83574e+06	2.17666e+06	1.13086e+06	1.87564e+06	1.8833e+06	1.82138e+06	1.63587e+06	1.59256e+06	1.38975e+06	1.74893e+06	2.03602e+06	1.91105e+06	1.89032e+06	2.25341e+06	1.61001e+06	2.27175e+06	1.43833e+06	1.97011e+06	2.23795e+06	2.07618e+06
84		0	0.73999999999999999	Acetoin	C4H8O2	88	720	746	55.039999999999999	513-86-0	88.0751	340.804	209.248	212.141	212.148	216.648	0.349771	257	1.59731e+06	862789	2.1215e+06	1.24206e+06	1.77259e+06	12037.3	1.40864e+06	50817.3	1.72365e+06	89337.1	625545	1.31461e+06	1.10547e+06	1.22916e+06	1.0158e+06	1.23238e+06	969675	1.11219e+06	977861	1.26664e+06	1.44364e+06	1.81813e+06	1.17808e+06	1.15314e+06	1.22139e+06	1.20282e+06	1.56154e+06	1.59809e+06	1.49835e+06	2.65914e+06	1.82405e+06
85		0	0.87	2-Propenoic acid, 2,2,3,3,4,4,5,5,6,6,7,7,8,8,8-pentadecafluorooctyl ester	C11H5F15O2	454	942	966	58.229999999999997	307-98-2	55.0449	1271.49	211.498	214.711	214.698	215.648	0.24132	257	2.59669e+06	6.24201e+06	6.89935e+06	1.25934e+06	4.51131e+06	1.69539e+06	2.45524e+06	10620.1	6.07043e+06	2173.46	3.54527e+06	2.70348e+06	1.99133e+06	4.53454e+06	3.13999e+06	900874	1.23532e+06	2.30281e+06	3.01892e+06	1.21916e+06	4.95984e+06	4.36732e+06	2.94757e+06	2.64132e+06	2.52441e+06	2.6737e+06	2.58836e+06	2.88803e+06	3.33845e+06	5.20502e+06	3.44146e+06
89		0	0.84999999999999998	Cyclohexane, 1-bromo-3-methyl-	C7H13Br	176	815	815	36.939999999999998	13905-48-1	97.1183	214.791	214.148	214.863	214.848	215.348	0.0762976	257	338608	360309	473329	473689	482923	439753	483216	51263.7	486996	66504.7	394161	346096	447091	483962	481711	434895	478143	454193	524415	534770	476917	477669	569895	528938	576791	561399	503108	396432	492176	473642	481351
90		0	0.87	6-Thiopyrazolo[3,4-d]pyrimidin-4,6(5H,7H)-dione-3-carboxamide	C6H5N5O2S	211	773	805	44.670000000000002	96555-42-9	211.047	269.609	213.998	215.827	215.848	216.398	0.0981585	257	44512.2	3597.49	21469.1	30279.4	6240.81	25159.6	29517.1	7743.27	29576.4	13991.5	5914.07	23264.1	6510.56	57483.4	3731.56	13269.4	17326.9	29847.3	26910	26280.2	15991.5	4525.93	60337.9	33477.1	30488.5	25076.4	70151.2	20496.7	54582.2	13787.6	7808.04
92		0	0.80000000000000004	Feature 00092							91.0619	114.869	215.948	218.793	218.847	220.347	0.132969	257	534204	415187	482486	561206	589538	385573	553224	143296	522697	178647	434216	286227	449665	471065	457997	409744	536863	511654	395269	537646	453897	589473	500907	434045	424975	566556	595461	696100	523459	490461	363478
94		0	0.79000000000000004	3-Penten-2-one, 4-(acetyloxy)-, (Z)-	C7H10O3	142	754	942	72.609999999999999	38365-58-1	85.0532	1279.1	217.298	219.276	219.297	221.047	0.192899	257	1.38295e+06	2.32187e+06	1.70414e+06	189627	1.19134e+06	1.22145e+06	1.14359e+06	494660	1.62631e+06	655491	121396	2.09204e+06	1.43817e+06	1.42674e+06	1.85769e+06	1.7094e+06	92086.2	1.49937e+06	1.30435e+06	1.36044e+06	1.90631e+06	1.80848e+06	1.53883e+06	1.32298e+06	1.47059e+06	168162	168125	1.33728e+06	1.65427e+06	139375	1.61752e+06
95		0	0.87	3-Hexanone	C6H12O	100	877	877	80.590000000000003	589-38-8	57.0599	267.777	217.198	219.447	219.447	220.947	0.130164	257	809635	984988	1.18036e+06	579326	374346	894134	2.00854e+06	113466	1.71555e+06	85254.9	686164	348057	648902	661780	1.03144e+06	760102	819778	1.15428e+06	1.13313e+06	965688	361840	1.09067e+06	1.38719e+06	1.23872e+06	1.05053e+06	418326	1.28279e+06	1.28304e+06	731692	717595	370330
96		0	0.85999999999999999	Feature 00096							56.0959	503.804	218.548	219.176	219.197	219.497	0.0601369	257	2.80957e+06	1.4258e+06	3.31042e+06	2.87889e+06	2.89646e+06	2.84781e+06	3.43924e+06	689850	3.13758e+06	936491	2.55362e+06	2.55457e+06	3.51044e+06	2.80901e+06	3.49306e+06	2.67674e+06	3.79241e+06	3.27889e+06	2.83335e+06	3.08055e+06	3.03552e+06	2.88146e+06	3.55086e+06	2.8841e+06	2.92966e+06	3.48728e+06	2.71956e+06	1.67564e+06	2.65495e+06	2.64659e+06	2.81944e+06
97		0	0.94999999999999996	2,4-Dimethyl-1,5-diazabicyclo[3.1.0]hexane (trans)	C6H12N2	112	852	922	52.039999999999999		97.1215	2285.14	218.747	219.165	219.147	219.447	0.053547	257	6.60181e+06	4.94897e+06	6.92536e+06	6.74301e+06	7.30556e+06	6.84412e+06	7.53209e+06	1.30247e+06	7.52997e+06	1.98506e+06	6.04401e+06	5.55466e+06	6.79707e+06	6.85758e+06	7.21198e+06	6.83427e+06	7.18956e+06	7.24298e+06	7.11494e+06	7.43026e+06	6.76994e+06	5.94595e+06	8.72322e+06	7.33185e+06	6.90309e+06	6.97259e+06	6.18379e+06	5.28308e+06	7.14516e+06	6.75714e+06	6.43198e+06
98		0	0.91000000000000003	Decane, 2,2,8-trimethyl-	C13H28	184	712	712	38.090000000000003	62238-01-1	112.125	286.54	217.148	219.208	219.247	219.797	0.0961738	257	292018	237498	366544	335261	390157	352383	326114	4668.34	427430	93151.3	293507	259903	377420	3067	352812	346426	408681	356677	368427	398018	329552	323153	470381	393187	365826	353034	311904	316833	367672	306923	293775
99		0	0.89000000000000001	Oxalic acid, cyclobutyl octyl ester	C14H24O4	256	752	822	83.739999999999995		55.0615	700.322	218.698	219.196	219.197	219.447	0.0544266	257	4.63024e+06	3.76386e+06	4.65234e+06	4.82383e+06	5.21009e+06	4.64089e+06	5.47164e+06	1.11515e+07	5.52582e+06	1.07754e+07	4.03686e+06	3.83032e+06	4.55053e+06	4.82943e+06	4.93385e+06	5.00805e+06	5.07103e+06	5.25125e+06	5.32328e+06	5.48235e+06	4.4265e+06	4.29454e+06	5.93208e+06	5.20293e+06	4.77521e+06	4.94769e+06	4.20178e+06	3.84099e+06	5.09778e+06	4.55682e+06	4.33165e+06
100		0	0.82999999999999996	Acetonitrile, (dimethylamino)-	C4H8N2	84	818	818	53.380000000000003	926-64-7	84.1155	885.293	218.648	219.276	219.297	219.747	0.0795834	257	319479	297192	249740	418318	313537	339079	381107	3.06549e+06	339240	1.01714e+07	143654	152080	278777	290562	333118	336766	405695	339770	432451	437966	220819	335199	473059	396227	301732	417567	235609	247754	378589	255286	284932
101		0	0.81000000000000005	Feature 00101							130.047	162.128	218.198	219.95	219.947	221.347	0.104741	257	120154	67269	213043	47084.6	166539	99073	80544.8	12916.2	184779	6310.01	127772	11192.3	88468.7	127578	120784	11946.5	14746.1	80730	130287	12053.6	74171.7	178203	83163	91613.3	43141.6	125828	176823	144237	133014	14123.2	126738
102		0	0.80000000000000004	Propanoic acid, 2,2-dimethyl-, 2,4-dinitrophenyl ester	C11H12N2O6	268	921	921	47.090000000000003	57025-45-3	57.0987	472.517	218.448	220.252	220.647	221.247	0.307544	257	1.9839e+06	2.57168e+06	2.48707e+06	2.06016e+06	2.19592e+06	2.18538e+06	4.28778e+06	405743	2.8456e+06	430577	2.33794e+06	1.9879e+06	2.24295e+06	317820	3.18134e+06	2.07055e+06	2.24596e+06	2.4244e+06	2.36935e+06	2.13373e+06	2.29776e+06	2.34541e+06	2.7798e+06	2.3927e+06	2.31539e+06	407633	2.47063e+06	2.46073e+06	2.51102e+06	268807	2.47778e+06
103		0	0.91000000000000003	Isobutyl ether	C8H18O	130	936	936	82.239999999999995	628-55-7	57.0994	626.556	222.247	223.077	223.097	223.347	0.057242	257	2.83065e+06	2.12275e+06	3.1275e+06	2.839e+06	3.24118e+06	2.95247e+06	3.49837e+06	635504	3.23399e+06	911935	2.63821e+06	2.422e+06	2.80735e+06	2.85236e+06	3.16228e+06	2.99527e+06	3.20766e+06	3.19932e+06	3.06909e+06	3.3262e+06	2.80619e+06	3.13807e+06	3.8073e+06	3.21514e+06	3.0881e+06	3.56261e+06	3.33787e+06	3.30176e+06	3.07926e+06	2.8491e+06	2.7821e+06
104		0	0.77000000000000002	Cyclopentanone	C5H8O	84	871	871	64.620000000000005	120-92-3	55.0231	887.956	218.897	224.226	224.297	225.747	0.226915	257	723202	983222	937353	593642	842549	621658	678265	1.35394e+07	1.04425e+06	2.08813e+07	683208	848096	486490	490576	940993	655486	596100	604587	564599	787040	760305	907576	719934	464457	595363	945832	872469	1.42848e+06	577223	522317	495598
105		0	0.84999999999999998	Propanoic acid, 2-methyl-, anhydride	C8H14O3	158	786	953	18.170000000000002	97-72-3	71.0799	395.853	222.697	225.238	225.447	226.197	0.269327	257	143435	197356	86812.1	92937.7	787964	9564.08	86884.2	207330	36350.7	167057	16834.3	229002	150318	44922.7	525769	136993	106073	106213	87907.1	198620	323544	191593	37568.3	223390	326328	799507	539622	1.08894e+06	931398	577307	626983
107		0	0.92000000000000004	Octane	C8H18	114	857	887	59.729999999999997	111-65-9	85.1183	1001.67	225.297	225.912	225.897	226.347	0.0663403	257	1.15435e+06	829629	1.27026e+06	1.54862e+06	1.53133e+06	1.3767e+06	1.92058e+06	911749	1.50406e+06	378688	1.12988e+06	999743	1.2856e+06	1.74126e+06	983952	1.42309e+06	1.20996e+06	1.66546e+06	1.61396e+06	1.36922e+06	1.10487e+06	1.07693e+06	1.50852e+06	1.21078e+06	1.11153e+06	1.08819e+06	848788	679624	1.20871e+06	1.10153e+06	1.02894e+06
108		0	0.84999999999999998	Cyanic acid, ethyl ester	C3H5NO	71	892	892	59.189999999999998	627-48-5	71.1108	453.779	222.747	225.689	225.797	226.247	0.197372	257	527133	287755	451540	691067	707903	639191	926538	188581	794490	225713	514149	414373	563817	839782	781677	648445	470323	718901	846992	580088	489308	936182	692297	412422	280750	181873	224532	935350	1.33799e+06	934296	1.09186e+06
109		0	0.84999999999999998	Feature 00109							71.0675	337.072	222.697	225.106	225.047	226.447	0.247429	257	100254	190066	63576.9	82356.2	542860	7518	133531	184457	65581.3	149907	14784.6	199293	52594.5	105937	349721	138586	37865.8	82044.9	113140	132180	312179	200343	88202.9	212656	294740	746577	113683	1.03706e+06	655048	377553	403840
110		0	0.84999999999999998	Ethyl acetoxy(acetyl)carbamate	C7H11NO5	189	759	768	92.349999999999994		147.113	110.731	223.997	226.259	226.247	226.647	0.0921502	257	106866	80978.6	150956	82027.6	84113.9	147719	102653	72300.7	74341	127082	115113	230727	111690	89932.5	76045.5	84327	102087	110438	111058	25027.4	79762	107896	140318	205693	253174	238885	213761	237847	142534	101942	78330.7
111		0	0.89000000000000001	1H-Imidazole, 4,5-dihydro-2-methyl-	C4H8N2	84	858	905	70.469999999999999	534-26-9	83.0761	1132.89	226.447	227.958	227.847	229.947	0.224621	257	3.79665e+06	4.85227e+06	4.59625e+06	3.42035e+06	3.74538e+06	3.23039e+06	3.39306e+06	882745	4.93865e+06	2.10322e+06	2.77309e+06	2.13623e+06	3.15348e+06	2.83444e+06	3.85225e+06	4.52462e+06	2.43453e+06	3.19466e+06	3.92683e+06	1.7989e+06	3.80944e+06	3.02141e+06	1.98895e+06	2.9011e+06	2.93648e+06	6.12886e+06	567914	5.66642e+06	4.55341e+06	3.68901e+06	2.94006e+06
115		0	0.85999999999999999	Hexanal	C6H12O	100	910	919	93.730000000000004	66-25-1	56.0928	846.697	226.197	229.122	229.147	230.397	0.139138	257	598168	1.1009e+06	1.58673e+06	900677	1.13495e+06	2.18197e+06	867305	860748	2.77091e+06	1.22563e+06	236539	600569	1.75932e+06	1.77875e+06	1.86453e+06	120736	788766	3.29616e+06	841399	401944	584431	932240	1.48395e+06	1.14817e+06	1.18101e+06	1.49659e+06	1.53672e+06	1.78454e+06	1.86222e+06	1.35499e+06	898846
116		0	0.92000000000000004	Feature 00116							95.0668	999.625	227.747	229.239	229.247	230.397	0.0911472	257	24910.1	284396	89557.6	3533.23	51844.8	11811.4	155221	384251	147756	17555.4	16375.3	163208	51515.7	38389.3	69524.3	5329.78	6993.95	70589.7	19807	46387.6	60679.3	130584	26564.8	50744.3	56401.5	87023	110164	71630.9	34529.1	8805.66	35840.3
118		0	0.85999999999999999	(5S,8R,8aS)-8-(But-3-en-1-yl)-5-((Z)-pent-2-en-4-yn-1-yl)octahydroindolizine	C17H25N	243	778	851	12.52		178.037	399.996	229.797	231.431	231.447	231.947	0.0813252	257	34015.6	77960.4	141766	13893.5	96288.1	25383.3	79888.8	7599.05	169123	19749.7	62507.2	71046.7	115049	115771	91714.8	508.541	104724	969.518	87995.7	16124.8	62231.5	48005.1	94772	61114.1	99585.6	97090.9	43893.2	113629	158547	184346	49522.7
119		0	0.79000000000000004	Propylamine	C3H9N	59	983	999	70.099999999999994	107-10-8	59.0872	593.424	226.497	232.332	232.447	234.746	0.311662	257	245204	896838	1.32754e+06	381987	499529	377989	628485	374338	1.21772e+06	450303	231663	314448	54119.7	388653	632005	118711	246398	483095	56794.4	78334.8	361465	39421	433883	412768	554566	647949	503492	685731	395901	76284.2	579359
120		0	0.78000000000000003	L-Alanyl-L-norleucine, N-dimethylaminomethylene-, methyl ester	C13H25N3O3	271	826	826	39.409999999999997		98.9867	85.1305	232.597	233.65	233.647	234.796	0.094065	257	88950.8	69249.7	53313.5	37072	74121.9	30870.2	18763.5	5417.66	1078.01	40678.4	61268.4	46312.3	41448.2	64802.5	61060.1	113631	14234.4	8040.42	7419.05	82449.9	59473.4	40594.3	77751.9	3089.05	6565.76	49288.4	40331.1	32426.2	7930.03	49381.2	47713
122		0	0.88	Feature 00122							85.1239	251.348	235.396	236.551	236.546	237.046	0.069857	257	220918	121688	219799	214048	221571	223001	243048	3392.99	203481	76906.6	188358	218130	196963	230445	224961	226197	164333	244010	221131	273683	264320	236608	241680	278922	298812	419264	457362	434770	300489	203295	250142
123		0	0.77000000000000002	Acetic acid, butyl ester	C6H12O2	116	893	911	95.219999999999999	123-86-4	56.0936	561.253	235.746	238.095	238.096	240.946	0.136793	257	384806	319463	388816	246241	291079	253882	418696	195612	521484	305285	208374	361886	377045	342088	515886	283420	312773	381483	323743	368992	456555	338616	381243	410643	292668	322229	455400	679105	315203	397469	326874
125		0	0.87	1-(Cyclohexylmethyl)-4-piperidinamine, N-trifluoroacetyl-	C14H23F3N2O	292	757	780	17.350000000000001		209.059	1333.52	238.846	240.231	240.246	240.396	0.0566195	257	7.58755e+06	1.17826e+07	1.01516e+07	8.05596e+06	7.42366e+06	9.46017e+06	6.884e+06	2.25114e+06	7.42578e+06	2.14743e+06	9.34822e+06	8.15406e+06	7.58133e+06	9.37519e+06	8.0387e+06	6.23952e+06	8.77097e+06	8.77658e+06	9.28808e+06	7.28347e+06	8.48169e+06	6.53956e+06	1.06119e+07	9.63295e+06	9.78362e+06	9.73405e+06	6.43399e+06	8.42413e+06	1.10007e+07	7.89358e+06	7.43965e+06
126		0	0.85999999999999999	Cyclotrisiloxane, hexamethyl-	C6H18O3Si3	222	937	944	93.760000000000005	541-05-9	207.071	3716.75	238.896	240.268	240.296	240.396	0.0551057	257	5.5829e+07	9.91216e+07	8.48412e+07	6.34363e+07	5.41919e+07	7.52513e+07	5.1558e+07	1.93521e+07	6.18791e+07	1.95037e+07	6.85087e+07	7.03977e+07	6.80861e+07	7.7607e+07	6.60604e+07	5.31548e+07	7.03159e+07	7.22043e+07	7.18579e+07	5.90602e+07	7.46848e+07	5.42912e+07	9.21171e+07	7.87628e+07	8.24799e+07	8.27373e+07	5.26528e+07	7.1925e+07	9.17581e+07	6.56215e+07	6.39691e+07
128		0	0.94999999999999996	Heptane, 2,4-dimethyl-	C9H20	128	784	798	26.079999999999998	2213-23-2	85.1248	995.587	240.496	240.959	240.946	241.246	0.0471615	257	1.23912e+06	1.04841e+06	1.2844e+06	1.25297e+06	1.36532e+06	1.39169e+06	1.52458e+06	326981	1.43422e+06	506812	1.24171e+06	1.14514e+06	1.34196e+06	1.40124e+06	1.12853e+06	1.3098e+06	1.47697e+06	1.44872e+06	1.52352e+06	1.72093e+06	1.51972e+06	1.28812e+06	1.74594e+06	1.71178e+06	1.72031e+06	1.86446e+06	1.91412e+06	1.78548e+06	1.5423e+06	1.30276e+06	1.21895e+06
129		0	0.89000000000000001	Octane, 2,4,6-trimethyl-	C11H24	156	813	851	17.379999999999999	62016-37-9	57.1022	1599.69	240.646	241.439	241.296	242.946	0.193234	257	6.82947e+06	2.99496e+06	807333	4.05532e+06	456038	905709	4.1376e+06	1.58314e+06	718022	197923	746439	467395	405115	636931	715912	5.30212e+06	400296	403900	942007	4.98704e+06	538474	9.85902e+06	1.02144e+06	938278	896637	523989	2.8779e+06	4.00797e+06	326762	292623	492233
131		0	0.89000000000000001	Feature 00131							57.1054	1638.91	240.796	243.826	244.996	245.746	0.690062	257	6.93324e+06	3.07621e+06	3.59778e+06	4.1618e+06	6.08472e+06	1.00132e+06	4.20659e+06	1.5342e+06	6.18904e+06	1.12892e+06	160574	89624.9	1.58321e+06	2.97212e+06	3.5722e+06	5.36416e+06	780819	385418	1.38856e+06	196766	279694	1.00185e+07	1.25321e+06	1.4208e+06	262359	21211	145565	748202	1.41474e+06	1.72796e+06	561098
132		0	0.83999999999999997	Glycine, N-methyl-N-methoxycarbonyl-, nonyl ester	C14H27NO4	273	898	898	15.710000000000001		102.038	3798.61	240.346	242.79	242.896	243.746	0.251312	257	164931	3928.79	70766.2	27630.6	169119	2895.42	9453.01	25972.9	7010.65	6.80071e+07	6578.51	3825.59	97159.6	5886.81	17661.1	33309.9	58527.6	9632.13	4946.79	19777.6	88734.8	192531	4151.54	24259.2	76060.7	225067	302651	293330	3929.77	11410.1	66104
135		0	0.93999999999999995	Propane, 2,2'-[ethylidenebis(oxy)]bis-	C8H18O2	146	853	862	67.120000000000005	4285-59-0	87.1026	1970.1	244.046	245.434	245.446	245.896	0.0619496	257	2.27241e+06	1.5062e+06	2.4038e+06	1.46696e+06	2.26288e+06	2.18948e+06	2.05819e+06	1.26514e+06	1.47416e+06	1.8886e+06	2.3937e+06	3.10387e+06	1.79934e+06	1.69528e+06	1.69988e+06	2.12487e+06	2.45304e+06	2.62352e+06	2.09115e+06	2.98776e+06	3.74669e+06	2.49451e+06	2.06409e+06	3.7638e+06	5.79046e+06	9.1855e+06	1.04606e+07	1.46166e+07	2.42159e+06	873768	1.30247e+06
137		0	0.80000000000000004	Isopropyl Alcohol	C3H8O	60	999	999	40.329999999999998	67-63-0	59.0858	117.084	246.646	248.498	248.496	250.745	0.118952	257	497184	463699	736909	391956	428874	497344	643467	290863	589363	346573	473792	320785	416605	634856	530572	528698	365241	463373	410909	576003	517038	547716	525016	426507	630416	628360	743880	469742	617376	602522	513993
139		0	0.91000000000000003	Feature 00139							161.137	227.826	247.346	248.92	248.946	249.346	0.0825881	257	49475.3	3250.2	7516.16	29518.1	30908.5	44164.1	14343.7	57626.6	7726.38	347.985	32463.3	63195.4	33006.1	30486.1	17544.5	15688.8	42234.9	42935.9	35717.7	17070.6	73507.5	11087.5	4303.92	75045.2	177576	198042	320770	340678	54463.6	18808.4	38946.1
143		0	0.89000000000000001	Heptane, 3,5-dimethyl-	C9H20	128	895	895	34.020000000000003	926-82-9	57.106	766.513	249.446	249.931	249.946	250.245	0.0517908	257	871458	353839	857769	772841	888819	1.05246e+06	553184	586678	798023	534975	773847	1.14646e+06	819609	869007	655122	1.012e+06	1.24444e+06	1.0876e+06	868713	1.33341e+06	1.37764e+06	947409	1.14142e+06	1.73756e+06	2.76377e+06	4.13927e+06	4.68938e+06	5.30224e+06	1.78185e+06	705900	993656
144		0	0.87	3-Hexanone, 5-methyl-	C7H14O	114	944	944	88.599999999999994	623-56-3	57.0803	391.44	249.396	251.977	252.295	254.945	0.443629	257	253789	241880	259117	471879	190656	149698	1.00508e+06	398125	207994	661176	153452	543415	107724	492649	271857	183731	767019	140187	253781	860585	853380	107755	728756	1.07925e+06	1.64542e+06	2.46674e+06	2.90047e+06	3.96143e+06	182111	544693	177881
145		0	0.82999999999999996	Feature 00145							98.0838	1875.4	248.946	252.317	252.395	255.445	0.309043	257	303252	3.17861e+06	229799	552426	150156	48856.2	6799.12	5.28352e+06	710605	1.07372e+07	528608	7741.93	5263.93	4411.96	193838	158798	2414.15	2785.81	45767.7	1.20791e+06	4293.01	1204	17955.6	3909.92	20519.9	217416	1.23271e+06	1.0165e+06	76395.2	486.694	7006.79
146		0	0.89000000000000001	Feature 00146							89.0372	300.749	250.795	252.56	252.595	253.445	0.0751847	257	1.02118e+06	552226	1.00151e+06	714378	1.2129e+06	656565	964034	154989	988622	322675	770225	859064	937157	1.04739e+06	698008	1.00122e+06	1.05855e+06	999686	849874	1.08283e+06	1.05573e+06	972504	1.22248e+06	839955	935026	1.27097e+06	1.16866e+06	1.05122e+06	889468	805638	1.01689e+06
147		0	0.82999999999999996	2-Ethyl-trans-2-butenal	C6H10O	98	890	894	40.289999999999999	63883-69-2	98.0903	1929.84	248.846	252.088	252.245	255.445	0.325049	257	325947	2.97077e+06	881868	579664	112083	1545.55	3667.87	3.2636e+06	887134	1.08133e+07	538460	10608.5	638710	1222.22	190488	5190.47	591116	34049.9	27939.1	11355	33810.1	104765	12279.6	714674	802086	145026	1.19947e+06	1.11021e+06	715954	82260.5	271.451
148		0	0.76000000000000001	Feature 00148							94.0711	2924.8	248.146	253.135	253.245	253.795	0.287857	257	441199	2.47443e+07	562995	408071	431979	324151	562778	2.23816e+07	1.76944e+07	5.87443e+07	15131.2	813009	531670	463479	457851	128748	450363	502540	377436	152766	548114	610464	258900	371620	423104	552375	480781	648285	627663	657244	589145
149		0	0.91000000000000003	Ethanol, 2-chloro-, acetate	C4H7ClO2	122	709	851	83.959999999999994	542-58-5	62.0317	893.758	251.045	253.297	253.295	253.995	0.10792	257	4.36643e+06	4.29701e+06	4.99651e+06	4.22686e+06	4.34466e+06	4.21704e+06	4.6783e+06	1.4408e+06	4.25511e+06	1.80315e+06	3.27929e+06	3.80205e+06	3.48651e+06	3.83724e+06	4.0656e+06	4.44747e+06	4.73425e+06	3.98786e+06	3.97068e+06	4.9208e+06	4.60338e+06	5.31758e+06	4.549e+06	3.73227e+06	3.82894e+06	5.19734e+06	5.16951e+06	5.00485e+06	4.77692e+06	4.57866e+06	4.48111e+06
150		0	0.78000000000000003	2-Butene-1,4-diol, (Z)-	C4H8O2	88	708	757	30.969999999999999	6117-80-2	69.0858	607.678	252.045	254.491	254.595	261.595	0.323621	257	625317	2.2297e+06	202634	181121	367861	221379	282389	705463	176081	2.71002e+06	201889	371444	202629	222218	345344	71895.1	207561	231369	218824	286178	248296	194019	335515	263307	372767	524343	592029	889287	236136	303317	169091
152		0	0.87	Cyclopropanecarboxylic acid,pentyl ester	C9H16O2	156	710	710	42.939999999999998	60128-02-1	87.0992	372.741	252.795	253.857	253.695	254.995	0.226001	257	91974.7	100497	105938	610535	96476.1	612274	77535.5	103457	37697.1	198473	132057	170099	41233.9	24621.6	9261.59	75361.3	763972	750087	133591	177168	209440	89635.6	667766	913127	999822	1.46486e+06	1.19172e+06	1.44965e+06	966863	6908.94	761367
153		0	0.79000000000000004	Feature 00153							55.0797	549.649	252.295	254.542	254.545	255.645	0.124045	257	204867	103517	229768	445496	37304.3	396072	321782	2.50508e+06	323719	814534	300040	264720	349316	329285	59004.8	205561	327240	314098	209387	313546	328867	225081	219291	281331	325254	228287	307064	415666	257140	271287	283853
157		0	0.93000000000000005	Feature 00157							126.993	167.236	256.945	258.562	258.595	259.295	0.0712333	257	112647	58055.1	124596	80948.9	148209	77734.8	145022	744.28	132640	16102.2	99561	79108.5	79911.1	128525	117740	109488	147592	137066	85078.1	100613	109000	151763	136699	120884	95730.6	1552.27	101631	131631	86383.3	114714	145311
159		0	0.88	2-Propanone, 1,1,1-trichloro-	C3H3Cl3O	160	722	722	92.730000000000004	918-00-3	124.989	192.015	257.045	258.553	258.545	258.995	0.0663185	257	133618	150528	125808	199500	216484	199332	11314.7	26046	162387	61096	173038	169534	220840	212447	195274	184937	194041	168024	153846	212059	141192	232470	213421	205918	147311	225565	246768	232907	162840	182473	181211
160		0	0.81000000000000005	Feature 00160							147.064	128.872	257.995	259.233	259.245	259.995	0.0629244	257	47688	27521.9	91495.7	72054.4	44517.5	32962.9	121218	113189	64832.8	547406	69348.9	51076.6	43668.8	22823	62254.9	121514	80373.7	58558.6	83674.9	92896.8	78637	63604	97550.8	136660	109183	48543.9	76546.4	102961	55525.2	61307.2	43508.3
161		0	0.82999999999999996	2-Pentanone, 4-hydroxy-4-methyl-	C6H12O2	116	786	786	56.149999999999999	123-42-2	59.092	1011.8	259.195	260.599	260.295	264.595	0.376375	257	1.21332e+06	1.70003e+06	3.81655e+06	54620	350989	742885	539657	219231	402077	3.68306e+06	5.90422e+06	5.83789e+06	495819	882075	494966	934193	1.07894e+06	355078	216805	1.7048e+06	7.42557e+06	762199	318389	727892	1.36167e+06	1.61293e+06	1.97931e+06	6.79194e+06	2.33944e+06	539509	772254
163		0	0.78000000000000003	Feature 00163							76.0386	114.47	259.695	261.296	261.295	262.045	0.0697096	257	359862	333949	309690	351906	410348	347026	461760	209830	427859	117562	306290	254535	378905	359405	418708	296691	372798	313700	211793	316739	355209	335619	431136	402431	338116	507456	323867	448942	262768	322945	439805
164		0	0.84999999999999998	1,3-Dichloro-2-butene	C4H6Cl2	124	723	774	80.530000000000001	926-57-8	69.0725	236.987	259.845	261.831	261.845	264.395	0.110252	257	415769	1.1878e+06	1.06287e+06	320520	434179	306837	366576	266115	1.13485e+06	1.20777e+06	484350	353458	275558	570878	502699	233509	272582	408702	295039	337004	381526	507784	345337	379218	372118	530473	721149	773619	509730	509614	387280
165		0	0.83999999999999997	Feature 00165							89.0423	171.576	259.795	261.705	261.745	264.495	0.10009	257	472653	342156	444019	586505	462649	463899	525157	148759	584970	147594	467134	428216	520095	412842	528807	463250	449466	555921	476779	599654	539195	661687	530263	467246	479032	665047	580261	647175	569463	468362	464820
169		0	0.94999999999999996	2,2-Bis(chloromethyl)-1-propanol	C5H10Cl2O	156	705	736	39.109999999999999	5355-54-4	90.0595	1483.52	263.145	264.303	264.295	264.595	0.0492762	257	3.71238e+06	3.11358e+06	4.15516e+06	3.99622e+06	3.87925e+06	3.87815e+06	4.69443e+06	817242	4.09841e+06	1.11803e+06	3.58069e+06	3.45113e+06	3.77644e+06	4.20894e+06	3.95419e+06	3.96381e+06	4.16541e+06	4.22949e+06	4.06715e+06	4.41831e+06	3.70854e+06	4.63198e+06	4.87685e+06	4.36459e+06	4.23681e+06	4.94492e+06	4.91641e+06	4.51393e+06	3.63582e+06	4.36364e+06	4.34211e+06
170		0	0.94999999999999996	Propane, 1,1-diethoxy-2-methyl-	C8H18O2	146	918	918	79.969999999999999	1741-41-9	101.112	3394.05	266.244	267.393	267.394	267.644	0.0437858	257	1.49769e+07	1.17612e+07	1.3073e+07	1.13526e+07	1.31934e+07	1.43656e+07	1.40592e+07	3.72123e+06	1.53476e+07	5.07403e+06	1.33679e+07	1.37867e+07	1.14038e+07	1.5279e+07	1.47847e+07	1.47962e+07	1.62323e+07	1.54964e+07	1.4597e+07	1.3405e+07	1.55832e+07	1.78427e+07	1.56598e+07	1.3675e+07	1.60211e+07	1.91217e+07	1.90628e+07	1.92825e+07	1.23187e+07	1.32938e+07	1.383e+07
172		0	0.84999999999999998	Feature 00172							84.1209	111.207	268.144	268.762	268.744	269.194	0.0535752	257	134538	105350	170961	182678	167795	141703	194531	18531.4	180521	12648	112937	117356	164131	153511	142822	132762	116493	180125	165714	188621	137377	91173.8	222473	170293	134698	138602	136670	149520	56658	123894	111291
174		0	0.83999999999999997	Ethenesulfonyl chloride	C2H3ClO2S	126	730	808	43.600000000000001	6608-47-5	63.0401	157.787	267.444	269.188	269.194	270.594	0.0825963	257	356872	322954	441510	403394	471795	389380	473395	101761	413938	156263	412536	391645	339591	497706	349983	432565	505355	449580	425063	539333	413628	560658	541758	469075	457907	567275	416751	522417	405475	358776	463910
175		0	0.77000000000000002	4,6-Octadiyn-3-one, 2-methyl-	C9H10O	134	771	771	67.430000000000007	29743-33-7	91.0826	291.717	269.394	270.802	270.894	271.244	0.140523	257	643286	654475	883906	762910	900303	691921	799845	1.13349e+06	934118	530864	898253	713395	903248	973607	808662	672635	932377	855643	747270	753461	1.15685e+06	736036	1.0694e+06	643585	559621	907285	1.03914e+06	924095	806392	1.02155e+06	1.09042e+06
176		0	0.93999999999999995	Feature 00176							101.076	1215.51	267.644	271.332	271.344	271.794	0.107641	257	149654	147653	144865	157597	112288	178788	190957	52962	182908	28892.7	89952	128883	150210	137374	191410	137703	214912	183391	160384	221535	186307	230120	220352	210952	161080	220607	225539	206018	162653	220423	155350
181		0	0.89000000000000001	Feature 00181							130.052	127.936	271.994	273.673	273.694	274.544	0.071824	257	126943	168444	148111	93088.2	167590	161097	250472	36105	175241	38617.3	147854	89113.9	158556	135042	160134	216033	128478	142757	161663	138196	133901	188732	192354	140279	183814	195828	179158	110715	186851	145897	179971
183		0	0.88	Feature 00183							130.025	129.198	271.994	273.68	273.694	274.494	0.0669735	257	137404	147318	147035	96930.5	155718	140188	189604	31808.8	175628	893.087	112126	123307	137436	117708	142762	150514	111912	118690	146049	131571	119037	175202	122863	152397	124326	177771	164982	94348.4	162366	124782	147019
185		0	0.92000000000000004	Feature 00185							85.0913	411.366	273.794	275.092	275.094	275.944	0.0636071	257	927479	664124	1.0301e+06	805260	1.12785e+06	778179	1.07062e+06	177250	906980	270102	764446	806247	930812	906530	860829	778490	1.10962e+06	1.01672e+06	811542	1.21144e+06	925539	1.38528e+06	1.29054e+06	1.02829e+06	1.01348e+06	1.16144e+06	1.14549e+06	1.21637e+06	834577	843245	829055
187		0	0.91000000000000003	Feature 00187							85.0888	412.514	273.794	275.093	275.094	275.944	0.0635688	257	1.03853e+06	749693	855516	794302	1.04068e+06	769257	1.13498e+06	175379	1.00664e+06	272233	764307	801187	927931	900354	999190	829823	1.10531e+06	966040	918024	1.13042e+06	830430	1.12097e+06	1.28515e+06	1.03031e+06	1.03529e+06	1.33258e+06	1.38694e+06	1.23287e+06	831947	831320	817100
191		0	0.92000000000000004	1-Pentene, 4,4-dimethyl-	C7H14	98	853	869	63.780000000000001	762-62-9	57.0715	6425.52	275.044	277.021	276.844	279.594	0.219755	257	77018.6	658203	131597	266391	457146	1.6475e+06	7.85337e+07	61033.9	1.01047e+06	243590	588794	606838	251742	110032	636190	29978.1	95470.7	309724	374752	85453.7	806837	1.90768e+06	1.1315e+06	1.01267e+06	877544	1.27194e+06	1.55932e+06	1.5656e+06	515702	1.92266e+06	218693
192		0	0.93000000000000005	4-Heptanone	C7H14O	114	977	977	94.290000000000006	123-19-3	71.0789	8960.51	275.094	276.758	276.794	277.394	0.0896843	257	7.24515e+06	1.61573e+07	1.09559e+07	1.80995e+07	2.63809e+07	8.34622e+07	1.25006e+07	4.25534e+06	5.90786e+07	6.57402e+06	2.96227e+07	3.2685e+07	1.58313e+07	8.32148e+06	3.94865e+07	602573	8.91917e+06	1.86015e+07	2.55071e+07	8.43189e+06	4.44648e+07	7.46538e+07	2.67217e+07	2.25139e+07	2.11478e+07	2.64952e+07	3.02997e+07	3.19334e+07	3.20093e+07	4.62823e+07	5.35788e+06
193		0	0.81000000000000005	Benzene, 1,3-dimethyl-	C8H10	106	904	921	36.530000000000001	108-38-3	91.0861	5863.54	275.494	276.691	276.494	280.994	0.31817	257	2.3432e+06	3.41859e+06	742145	1.0533e+06	1.02055e+06	960661	890193	1.12311e+06	2.78889e+06	5.76997e+07	4.23222e+06	1.83747e+06	729526	2.27949e+06	1.23442e+06	416097	1.30686e+06	705014	1.17537e+06	1.56524e+06	2.0137e+06	2.35348e+06	2.22396e+06	1.28589e+06	1.33752e+06	1.7282e+06	1.23965e+06	1.6421e+06	2.86543e+06	809489	1.87075e+06
194		0	0.94999999999999996	1,2-Butanediol	C4H10O2	90	751	898	63.049999999999997	584-03-2	59.0828	5595.67	279.094	279.365	279.294	280.544	0.0548758	257	715889	528127	585910	350848	710345	544522	664474	1.45524e+06	678877	2.25875e+06	608904	630695	406170	310906	407397	589870	1.04184e+06	904001	333292	3.04603e+06	1.00777e+06	905446	671932	613470	527627	852386	990707	2.4913e+06	6.95162e+06	2.67686e+06	3.67477e+06
197		0	0.94999999999999996	Trisiloxane, octamethyl-	C8H24O2Si3	236	788	788	80.849999999999994	107-51-7	221.132	2209.05	278.544	279.254	279.294	280.294	0.0620815	257	696980	1.71309e+06	2.29279e+06	1.0299e+06	612273	3.35996e+06	946685	135313	349177	199550	1.72481e+06	3.13904e+06	1.36308e+06	3.00313e+06	1.14997e+06	892767	722260	790837	1.39394e+06	1.78533e+06	1.66148e+06	1.46436e+06	7.17898e+06	4.99804e+06	3.52447e+06	1.60146e+06	1.79256e+06	822525	3.39756e+06	156074	423790
199		0	0.94999999999999996	Feature 00199							90.0434	1136.11	279.694	280.84	280.844	281.393	0.0467681	257	2.85908e+06	2.22722e+06	2.87543e+06	2.30278e+06	2.94263e+06	2.60474e+06	3.43789e+06	663843	2.89463e+06	882238	2.57448e+06	2.33957e+06	2.53894e+06	2.59223e+06	2.41747e+06	2.39817e+06	3.06612e+06	2.72056e+06	2.22693e+06	2.97672e+06	2.86974e+06	3.258e+06	2.74594e+06	3.03681e+06	2.31344e+06	2.92653e+06	3.46709e+06	3.37838e+06	3.00828e+06	2.35801e+06	2.07969e+06
202		0	0.82999999999999996	Feature 00202							77.0301	164.413	282.893	284.065	284.093	284.643	0.0539887	257	1.31464e+06	1.04428e+06	1.29825e+06	1.29158e+06	1.44802e+06	1.18957e+06	1.0545e+06	534155	1.31098e+06	694652	956677	966259	1.00173e+06	1.14825e+06	1.33269e+06	973841	1.08075e+06	1.18094e+06	1.25767e+06	1.51035e+06	1.19365e+06	1.66996e+06	1.89962e+06	1.41887e+06	1.27907e+06	1.52068e+06	1.54682e+06	1.42319e+06	1.04912e+06	998893	1.10695e+06
205		0	0.83999999999999997	Feature 00205							77.0482	179.485	282.893	284.073	284.093	285.843	0.0657033	257	1.53504e+06	1.27067e+06	1.58118e+06	1.62314e+06	1.70956e+06	1.51149e+06	406099	607125	1.47195e+06	673291	1.12316e+06	1.2572e+06	1.26395e+06	1.46184e+06	1.62712e+06	1.12466e+06	1.332e+06	1.44524e+06	1.53668e+06	1.66892e+06	1.43976e+06	1.95065e+06	2.15576e+06	1.68088e+06	1.56174e+06	1.83245e+06	1.86087e+06	1.52626e+06	1.32529e+06	1.34879e+06	1.52472e+06
206		0	0.82999999999999996	Feature 00206							77.0598	413.524	282.893	284.068	284.093	284.643	0.0525278	257	1.49211e+06	1.26903e+06	1.79985e+06	1.55322e+06	1.74242e+06	1.6135e+06	2.40122e+06	946798	1.4498e+06	349267	1.11017e+06	1.34471e+06	1.33338e+06	1.56613e+06	1.59257e+06	1.51713e+06	1.32951e+06	1.51707e+06	1.59872e+06	1.58947e+06	1.46703e+06	1.85252e+06	1.78768e+06	1.63263e+06	1.61793e+06	1.86124e+06	1.92576e+06	1.67146e+06	1.22213e+06	1.7071e+06	1.68101e+06
207		0	0.91000000000000003	3-Heptanone	C7H14O	114	943	943	87.989999999999995	106-35-4	57.0924	58975.6	284.093	285.594	285.643	288.643	0.230632	257	502728	102025	368194	78490.7	789659	2.92696e+06	3.19891e+09	237114	72763.9	112106	57356.5	50529.6	228599	146150	278673	251807	723956	35065.9	179015	56439.9	4.8103e+07	9.0949e+07	7.36426e+07	6.28682e+07	6.24371e+07	8.34417e+07	9.10647e+07	9.57786e+07	603790	230868	1609.61
212		0	0.92000000000000004	Thiirane, (methoxymethyl)-	C4H8OS	104	747	766	33.490000000000002	19858-14-1	58.0736	8952.1	284.293	289.287	289.443	290.493	0.281657	257	807549	1.26103e+06	1.14124e+06	541664	993402	1.73049e+06	1.49983e+08	918262	1.55425e+06	746404	957665	1.59178e+06	990366	495134	1.27532e+06	20642.5	401250	898175	792008	171710	719338	874220	562950	422326	531094	487244	423007	633567	843033	730704	1.16874e+06
213		0	0.81999999999999995	Styrene	C8H8	104	776	776	44.68	100-42-5	104.082	456.083	288.693	290.109	289.693	293.993	0.289549	257	890909	859437	98533.2	420406	8400.43	67106.1	962321	52101.7	920178	545159	104964	411124	86438.7	107217	706477	670417	259588	745683	72615.5	786541	9816.52	421019	42082.1	671846	662340	913304	1.09765e+06	1.09077e+06	119273	242082	193957
214		0	0.90000000000000002	Feature 00214							125.049	163.619	290.093	291.334	291.343	291.693	0.0490704	257	151842	120642	129191	144840	136206	153581	209446	50161.4	147723	42210.6	116723	138209	106549	133154	167595	152013	137664	187582	159568	137158	146789	185764	186222	78880	167311	125318	202186	140104	126050	199251	174090
215		0	0.88	Propane, 1,1,2-trichloro-2-methyl-	C4H7Cl3	160	915	915	96.439999999999998	29559-52-2	77.046	405.722	290.243	291.349	291.343	291.643	0.041584	257	2.91615e+06	2.53054e+06	3.33339e+06	3.0115e+06	4.0284e+06	3.17288e+06	4.21011e+06	798374	3.46651e+06	916527	3.03537e+06	2.50614e+06	3.03638e+06	3.79731e+06	3.86179e+06	3.67695e+06	3.42198e+06	3.44277e+06	3.58397e+06	4.07761e+06	3.26671e+06	4.23054e+06	4.5012e+06	3.3703e+06	3.43055e+06	4.41924e+06	3.90015e+06	4.20436e+06	3.79718e+06	3.50667e+06	3.6508e+06
216		0	0.88	4,6-Octadiyn-3-one, 2-methyl-	C9H10O	134	833	865	64.890000000000001	29743-33-7	91.0866	444.128	290.393	291.89	291.893	293.043	0.06147	257	2.78216e+06	2.10384e+06	2.42578e+06	2.26963e+06	2.08227e+06	2.35904e+06	3.10756e+06	991262	2.61562e+06	1.25453e+06	2.41437e+06	2.10551e+06	2.2737e+06	2.72085e+06	2.91138e+06	2.54962e+06	2.73426e+06	1.97565e+06	2.68402e+06	3.04816e+06	2.36964e+06	2.39812e+06	3.34765e+06	2.05932e+06	2.82382e+06	3.22518e+06	2.22288e+06	3.27798e+06	2.89801e+06	2.70635e+06	2.90966e+06
217		0	0.88	Feature 00217							91.0265	294.015	290.393	291.865	291.893	292.843	0.0595481	257	1.2095e+06	778210	1.04736e+06	1.10175e+06	1.28439e+06	927360	1.44849e+06	361011	1.34945e+06	632394	932177	751230	855693	918366	1.08788e+06	1.21406e+06	1.06475e+06	1.05375e+06	1.02769e+06	1.40999e+06	788069	1.02079e+06	1.571e+06	1.05246e+06	982392	1.11432e+06	1.32776e+06	1.69579e+06	926472	844258	813223
218		0	0.76000000000000001	Phthalic acid, cyclobutyl propyl ester	C15H18O4	262	808	808	32.109999999999999		149.095	687.126	289.443	292.182	292.343	295.193	0.197035	257	983764	5.43677e+06	2.02441e+06	915830	589754	872581	738212	380444	4.13095e+06	476348	620219	717196	864155	3.63373e+06	1.03567e+06	810186	593871	561889	9.43672e+06	746822	1.39358e+06	261535	1.29338e+06	930131	1.01939e+06	882344	761063	450369	2.83695e+06	2.04292e+06	2.14883e+06
219		0	0.92000000000000004	Cyclopentanone, 2-methyl-	C6H10O	98	890	900	37.630000000000003	1120-72-5	55.0309	4629.91	291.593	292.793	292.793	294.643	0.0753217	257	9.23536e+06	1.34497e+07	1.0621e+07	8.8594e+06	1.02497e+07	5.9625e+06	1.19767e+07	2.90711e+06	5.8199e+06	2.02778e+07	6.649e+06	6.64573e+06	1.51998e+07	6.30834e+06	8.33586e+06	7.26071e+06	2.3126e+07	1.10037e+07	6.67603e+06	7.58425e+06	1.86143e+07	1.04613e+07	1.16793e+07	6.84586e+06	6.40579e+06	4.69061e+06	2.05725e+07	8.57552e+06	1.4148e+07	7.36868e+06	5.73056e+06
220		0	0.81000000000000005	3-Chloro-2,4-pentanedione	C5H7ClO2	134	786	786	92.620000000000005	1694-29-7	118.996	137.749	292.243	294.105	294.093	294.743	0.099525	257	447701	470490	355094	421554	457806	341194	601410	224462	424580	185780	380186	326879	352737	334365	291587	434994	474159	447201	349766	582597	559039	601543	524902	490604	370598	537089	597613	637444	467666	444329	310341
221		0	0.94999999999999996	2-Methylbutanoic anhydride	C10H18O3	186	793	910	38.899999999999999	1468-39-9	85.0848	1307.74	293.893	294.845	294.843	295.293	0.0381714	257	4.2164e+06	3.21404e+06	3.57601e+06	2.38708e+06	4.60615e+06	4.0498e+06	5.15184e+06	888281	4.45849e+06	1.6222e+06	2.48087e+06	2.3973e+06	3.67442e+06	2.78844e+06	4.55038e+06	3.7522e+06	4.27099e+06	3.70816e+06	3.64868e+06	5.07717e+06	4.32508e+06	5.22245e+06	5.46098e+06	4.31752e+06	3.92133e+06	4.98646e+06	5.45221e+06	5.6386e+06	2.57787e+06	2.41265e+06	2.69486e+06
223		0	0.93999999999999995	Feature 00223							59.0751	2714.5	295.443	296.352	296.343	296.543	0.0343139	257	4.96431e+06	3.02911e+06	4.53146e+06	3.56307e+06	4.69311e+06	4.39309e+06	4.57226e+06	84092.3	3.77272e+06	4.18598e+06	4.81289e+06	5.43354e+06	3.8968e+06	3.71291e+06	3.45894e+06	4.87644e+06	5.76721e+06	4.95392e+06	4.65161e+06	6.84874e+06	7.90036e+06	5.46341e+06	4.71083e+06	8.45127e+06	1.13172e+07	2.11902e+07	2.72014e+07	3.25565e+07	4.71933e+06	1.82048e+06	2.23061e+06
227		0	0.77000000000000002	Thiophene, 3,4-dimethyl-	C6H8S	112	872	872	77.760000000000005	632-15-5	112.047	191.725	298.342	299.424	299.392	300.842	0.111632	257	18065.3	5143.21	11426.2	8548.82	1353.23	5168.83	13095.3	143921	184437	4180.04	168463	686.329	1751.98	4731.75	247.839	280.839	2642.34	140032	2351.85	5369.74	19286	16395.5	19925.2	288.247	1018.26	18577.5	3693.24	1530.02	3180.15	112.484	1467.62
228		0	0.92000000000000004	Acetic acid, dichloro-, ethyl ester	C4H6Cl2O2	156	903	926	96.480000000000004	535-15-9	82.9725	1524.23	299.192	300.806	300.842	301.192	0.0674777	257	3.89051e+06	3.95598e+06	3.93228e+06	3.32873e+06	4.07522e+06	3.3882e+06	4.68234e+06	1.07177e+06	3.79514e+06	1.54285e+06	3.29474e+06	3.71877e+06	3.66536e+06	3.82049e+06	4.22249e+06	3.84617e+06	3.90465e+06	3.60798e+06	3.68946e+06	4.76853e+06	4.17613e+06	4.62526e+06	4.36001e+06	3.99252e+06	3.804e+06	4.70924e+06	4.69474e+06	5.12847e+06	4.10763e+06	3.99505e+06	4.24219e+06
229		0	0.76000000000000001	1,3,5-Triazine, 2,4,6-trimethyl-	C6H9N3	123	770	883	90.469999999999999	823-94-9	123.094	195.608	300.792	301.923	301.942	302.792	0.120015	257	440456	498622	537053	16529.9	208340	27736.1	38643.5	71522.7	116142	770693	262501	329140	10585	295954	10602.8	299848	377129	18529.4	46793.1	689929	501940	284863	488570	4190.48	44699.2	35726.6	275255	116261	374002	306779	320178
231		0	0.90000000000000002	Cyclopropane, 1-bromo-1-chloro-2-fluoro-	C3H3BrClF	172	790	846	47.640000000000001	24071-59-8	93.0296	1334.47	301.392	302.917	302.892	303.642	0.106508	257	4.11456e+06	4.58759e+06	4.71762e+06	4.58854e+06	4.75878e+06	3.85883e+06	5.67967e+06	1.79837e+06	4.7499e+06	2.04718e+06	4.68224e+06	4.34538e+06	4.12121e+06	5.08444e+06	4.82579e+06	4.10934e+06	5.25386e+06	4.80445e+06	4.17746e+06	5.75136e+06	5.28543e+06	5.78792e+06	4.82434e+06	4.89472e+06	4.75552e+06	4.87124e+06	5.18924e+06	5.23413e+06	4.57489e+06	4.61264e+06	4.89533e+06
235		0	0.80000000000000004	1-Azabicyclo[3.1.0]hexane	C5H9N	83	793	856	35.149999999999999	285-76-7	83.1041	91.3583	307.242	307.716	307.692	308.342	0.0668077	257	44623.3	37803	67081.8	16230.4	76287	83414.5	23372.7	113529	6405.48	62607.2	58495.4	25019.4	927.477	13669.9	31519.6	44300.7	70674.8	75283.6	75965.7	53093.8	97701.2	36515.2	89932.8	114852	119649	241479	260122	349479	103612	9575.08	34831.3
236		0	0.83999999999999997	1,2,4-Benzenetricarboxylic acid, 1,2-dimethyl ester	C11H10O6	238	785	785	37.340000000000003	54699-35-3	57.1016	134.351	308.242	309.256	309.242	309.492	0.0347022	257	515981	391682	525689	479566	713644	419096	776657	82446.9	609556	14003.5	412812	498653	478793	473552	478025	641694	559090	583089	525332	592053	551813	704273	768620	579453	604333	512672	585911	627322	496730	605680	512295
238		0	0.85999999999999999	Ethyl Acetate	C4H8O2	88	713	963	97.269999999999996	141-78-6	93.0894	255.631	309.542	310.321	310.142	313.341	0.230434	257	363784	2.14135e+06	761763	536397	446956	578323	791551	892753	330618	734664	507467	605859	664167	458981	428590	461144	611384	653894	431651	683641	603421	486659	957452	665915	758502	1.09114e+06	1.40164e+06	1.41725e+06	705016	378384	453539
239		0	0.88	Feature 00239							122.996	133.485	309.992	311.1	311.092	311.492	0.0451788	257	175589	126067	165585	120359	192098	204319	165194	23405.3	161174	57227.2	146108	95284.3	161337	179293	182918	178898	165114	186879	161998	240452	166623	186226	197468	206859	160134	189023	227154	255739	162947	193833	205811
241		0	0.90000000000000002	Propanoic acid, 3-chloro-, ethyl ester	C5H9ClO2	136	955	955	98.840000000000003	623-71-2	91.0219	960.9	310.692	313.07	313.041	313.991	0.122985	257	3.86475e+06	4.3379e+06	3.5499e+06	2.70849e+06	3.18094e+06	3.20672e+06	5.33195e+06	1.5864e+06	3.06141e+06	2.24674e+06	2.90161e+06	3.66649e+06	3.48957e+06	3.69012e+06	3.12081e+06	3.36163e+06	3.51459e+06	3.21003e+06	3.38774e+06	4.33618e+06	3.96124e+06	3.76018e+06	3.97114e+06	3.58156e+06	3.31152e+06	4.4724e+06	3.68371e+06	4.64447e+06	3.37586e+06	3.44959e+06	3.17525e+06
243		0	0.95999999999999996	Feature 00243							90.0439	1512.26	312.092	312.988	312.991	313.341	0.0320353	257	4.09459e+06	3.18002e+06	4.26369e+06	3.78125e+06	4.54147e+06	3.95743e+06	4.8762e+06	844371	3.62684e+06	1.30167e+06	3.35284e+06	3.52436e+06	3.78547e+06	4.09467e+06	4.15966e+06	4.26856e+06	3.78857e+06	4.06052e+06	3.87679e+06	4.57344e+06	3.90934e+06	4.91235e+06	5.50489e+06	4.2198e+06	4.01354e+06	5.19668e+06	5.29099e+06	5.54201e+06	4.35907e+06	4.24554e+06	3.557e+06
244		0	0.90000000000000002	Feature 00244							98.9669	99.1096	312.442	313.145	313.141	313.941	0.0511039	257	82659.2	52176.3	51575.9	2353.69	67848	55384.1	71744.2	2464.98	68263.5	20395	1044.28	46091.9	42545.6	59056.8	1392.72	65020.9	63182.4	6793.05	52698.8	105841	78275.3	80723.6	66556.2	56272.5	67775.7	60446	53193.8	95071.5	54941.1	59017	68371.6
246		0	0.75	Ethane, 2-chloro-1,1-diethoxy-	C6H13ClO2	152	718	718	96.140000000000001	621-62-5	79.0236	68.7299	312.941	315.621	315.591	318.441	0.0946742	257	271114	227221	282042	240290	223746	193967	367703	48226.8	263110	142305	199008	207109	184994	130100	188125	243568	307851	240821	199086	202560	314461	275496	355957	212092	244318	303606	235399	311170	244164	288110	220888
247		0	0.76000000000000001	Feature 00247							101.112	67.5079	315.491	316.299	316.291	316.591	0.0405541	257	114122	99998.6	100744	87370.5	112981	62088.7	109797	28572.8	143460	58890.1	115256	87999.9	61092.5	81378.7	108879	47155	118154	108064	106918	131183	91535.4	126561	169117	136346	74902.1	114126	141951	179041	122945	109051	119010
251		0	0.90000000000000002	Feature 00251							104.053	329.734	325.441	326.151	326.141	326.391	0.0303711	257	291927	57749.9	576396	1.10128e+06	190826	273500	226675	62568.8	184432	364951	600940	534591	264978	813603	280701	198443	325935	372340	374714	246243	266753	244398	532461	304442	429733	392918	217101	290497	940816	1.05043e+06	981507
255		0	0.75	Feature 00255							69.0838	264.37	325.891	328.562	328.69	329.19	0.147272	257	242078	507144	1.23474e+06	64070.7	9924.71	30376.7	60528.1	404354	99236.2	740570	266225	107952	51915.4	38432.5	1.83393e+06	36065	34401.5	17501.6	20259.1	24587.2	406194	55768.5	259153	6081.81	32996.7	582943	980575	1.38233e+06	12383.9	61991.6	1.28055e+06
256		0	0.90000000000000002	Bicyclo[2.2.1]heptane, 2,2-dimethyl-3-methylene-, (1S)-	C10H16	136	940	941	29.16	1422353	93.0782	1711.14	326.791	327.199	327.191	327.991	0.0490802	257	4.69092e+06	4.5621e+06	7.46065e+06	4.34872e+06	5.43142e+06	5.59827e+06	5.4756e+06	4.90545e+06	3.40128e+06	3.71007e+06	5.81954e+06	6.66209e+06	5.41615e+06	4.21811e+06	5.03628e+06	4.74239e+06	7.37681e+06	6.38595e+06	4.82113e+06	7.85538e+06	8.48811e+06	5.45349e+06	7.80883e+06	7.14275e+06	8.26836e+06	1.29869e+07	1.60342e+07	1.98561e+07	7.91296e+06	3.11221e+06	3.68654e+06
259		0	0.91000000000000003	Sabinyl, 2-methylbutanoate	C15H24O2	236	852	852	65.209999999999994		91.0649	545.804	327.891	329.752	329.74	330.14	0.0553125	257	2.04202e+06	1.57061e+06	2.22122e+06	2.14266e+06	2.28129e+06	2.10467e+06	2.40584e+06	2.36251e+06	2.64743e+06	2.09016e+06	1.99135e+06	1.63162e+06	2.36265e+06	2.41415e+06	2.55455e+06	1.99795e+06	2.16537e+06	2.37133e+06	2.32527e+06	2.2487e+06	2.01217e+06	2.23803e+06	3.40675e+06	2.74195e+06	2.54752e+06	2.75825e+06	3.08056e+06	2.01503e+06	2.37213e+06	2.70674e+06	2.72803e+06
260		0	0.94999999999999996	Propane, 1,2,3-trichloro-2-methyl-	C4H7Cl3	160	914	916	98.599999999999994	1871-58-5	111.002	5213.95	328.99	329.735	329.74	330.19	0.0269666	257	3.16068e+07	2.54295e+07	3.36069e+07	3.22538e+07	3.50015e+07	3.33122e+07	3.70461e+07	7.88731e+06	3.45896e+07	9.57415e+06	2.82822e+07	2.67744e+07	3.24781e+07	3.415e+07	3.53921e+07	3.18555e+07	3.53171e+07	3.48505e+07	3.30573e+07	3.67544e+07	3.12813e+07	3.84861e+07	3.89915e+07	3.42349e+07	3.36137e+07	3.82724e+07	3.84087e+07	3.73177e+07	3.3367e+07	3.48352e+07	3.49769e+07
263		0	0.80000000000000004	Feature 00263							83.0681	268.667	331.54	332.516	332.49	333.39	0.102092	257	93751.2	443590	203237	62677.9	338387	182256	172509	674820	425645	67269.9	19220.1	28542.3	4415.65	193757	786942	41199	35216.3	157761	102367	20964.6	3559.05	248003	137080	36526.2	82730.5	171842	26047.9	186488	245424	159166	43560.6
264		0	0.92000000000000004	Feature 00264							122.998	419.821	331.54	332.69	332.69	334.29	0.0544361	257	620411	480762	748669	660998	860238	642747	874510	164108	801095	200817	678804	490614	591338	668250	708437	731089	802076	745235	626427	996443	611898	912926	692438	679365	686682	731075	942548	726200	571335	748215	813051
265		0	0.93000000000000005	Feature 00265							234.034	294.513	332.94	333.504	333.49	334.04	0.0372491	257	61841.7	106343	99923.1	490.812	75041.4	612.525	1063.45	277826	90676.8	119102	60207.1	81684.3	27283.8	142762	79244.7	1555.04	65069.2	46542.8	55790.8	871.418	95317.4	54538.8	1339.53	34294.9	1864.43	63584.5	39453.1	69749	125165	108397	65888.3
270		0	0.89000000000000001	Feature 00270							122.999	263.064	335.39	336.811	336.84	337.49	0.0644284	257	439995	420235	413854	358020	392068	342096	526106	127328	342560	165041	384742	7773.95	278444	383635	412818	288200	381759	356132	373824	437242	448057	413612	446165	387310	267145	431864	536750	547329	394741	415604	422695
272		0	0.88	Feature 00272							123.014	251.538	335.39	336.812	336.84	337.49	0.064618	257	458356	412970	416568	317359	311596	353703	474739	125335	330637	168077	389766	7572.26	299333	417339	457084	419714	426605	389882	385907	508966	413411	540012	457667	411882	339349	496747	565347	551416	216151	507415	430609
273		0	0.90000000000000002	Feature 00273							122.987	270.215	335.39	336.818	336.84	337.49	0.0608162	257	421958	394343	392282	337164	379175	321925	497785	133599	332286	4657.19	367770	7778.53	260657	354422	388065	277769	362202	335629	352526	425957	425057	395911	427400	368151	253039	411872	509248	538131	369170	378581	382653
275		0	0.83999999999999997	Mesitylene	C9H12	120	862	862	70.159999999999997	108-67-8	120.111	1062.85	336.89	337.442	337.39	340.34	0.112787	257	67698.4	514893	539572	150591	36977.7	36735.4	21939.5	253510	481951	169528	70720.1	237519	213643	319277	54732.3	573493	288629	260253	55369.9	889244	429504	301226	38866	285367	350275	1.23972e+06	181030	890846	545963	396855	278034
276		0	0.88	2,3,4-Trimethyl-2-pentanol	C8H18O	130	755	775	71.840000000000003	66576-26-9	71.1113	475.863	337.64	338.358	338.34	339.24	0.0525969	257	1.23094e+06	1.53914e+06	1.85012e+06	1.40916e+06	1.262e+06	1.35171e+06	1.80768e+06	916157	1.54565e+06	697638	1.21736e+06	1.54011e+06	1.48883e+06	1.69804e+06	1.75612e+06	1.38184e+06	1.65601e+06	1.54887e+06	1.10216e+06	1.54931e+06	1.70568e+06	1.88523e+06	2.11682e+06	1.5744e+06	1.62332e+06	2.10319e+06	2.06946e+06	1.85186e+06	1.78876e+06	1.9928e+06	1.86925e+06
277		0	0.89000000000000001	Feature 00277							103.093	967.854	337.64	338.314	338.29	339.49	0.0481199	257	4.93994e+06	5.2879e+06	4.72393e+06	4.28289e+06	4.99899e+06	3.51214e+06	4.80989e+06	2.52575e+06	4.76858e+06	2.5882e+06	3.2381e+06	4.153e+06	3.68167e+06	4.8834e+06	4.34156e+06	3.90292e+06	4.83159e+06	3.7223e+06	4.24605e+06	5.2916e+06	4.58603e+06	5.94068e+06	5.24882e+06	3.89353e+06	3.92542e+06	5.7523e+06	5.98023e+06	6.46171e+06	5.50111e+06	4.8556e+06	4.64264e+06
280		0	0.83999999999999997	1-Butanol, 3-methoxy-, acetate	C7H14O3	146	754	754	65.590000000000003	4435-53-4	57.0585	370.018	337.94	338.785	338.84	339.34	0.077744	257	439055	444799	573356	304112	512401	308636	561967	3.46706e+06	428460	4.18809e+06	411107	341856	345892	339928	389654	499464	448200	394213	384301	655260	475294	512202	602731	409015	420336	533869	655585	629997	467072	435874	334612
281		0	0.87	Feature 00281							57.1001	516.438	338.59	339.094	339.09	339.34	0.0297482	257	424041	801491	929117	810694	1.03297e+06	840585	501698	968862	397353	2.83701e+06	851020	332029	914413	946437	652733	726215	403384	978624	777174	998560	387748	461286	687145	622622	1.01692e+06	609044	1.16291e+06	968949	866558	1.17892e+06	1.11965e+06
285		0	0.94999999999999996	Feature 00285							97.127	1324.94	341.39	341.788	341.79	342.39	0.0389476	257	49274.4	109709	239465	38953.2	115963	173120	111595	270102	926665	452352	263791	65210.7	56881	125814	83943.9	1.28754e+06	138739	139637	389021	1.02194e+06	84740.5	45537.3	239520	23447.1	157621	416143	84752.2	1.06228e+06	694580	325307	529489
288		0	0.88	1-N',2-N'-Dihydroxyethabis(imidamide)	C2H6N4O2	118	755	755	57.740000000000002	2580-79-2	118.03	342.733	341.79	346.548	347.739	348.089	0.514254	257	5440.2	627384	503007	439600	357261	443834	236.345	48279.1	15273.1	575759	6226.84	8149.19	3556.86	488609	1352.68	427581	494898	474506	421515	559972	582082	12332.6	1.12765e+06	529586	590670	9806.14	852487	828473	615903	3573.72	426490
289		0	0.93999999999999995	Acetic acid, trichloro-, ethyl ester	C4H5Cl3O2	190	750	893	92.120000000000005	515-84-4	116.936	819.24	345.639	346.42	346.439	347.689	0.0395082	257	1.43334e+06	1.21031e+06	1.52432e+06	1.40559e+06	1.45167e+06	1.49788e+06	1.53742e+06	377658	1.35861e+06	439562	1.22003e+06	1.28534e+06	1.29579e+06	1.38373e+06	1.4621e+06	1.29318e+06	1.4973e+06	1.47786e+06	1.38314e+06	1.57567e+06	1.32042e+06	1.59976e+06	1.89797e+06	1.21558e+06	1.22341e+06	1.40395e+06	1.76479e+06	1.48553e+06	1.51665e+06	1.44656e+06	1.43191e+06
292		0	0.93000000000000005	Cyclohexane, 1-methyl-4-(1-methylethylidene)-	C10H18	138	880	911	15.5	1124-27-2	81.1031	1713.38	346.189	346.455	346.439	346.789	0.0328908	257	990483	805641	2.57266e+06	532681	1.35912e+06	2.46435e+06	1.3909e+06	4.70689e+06	8.71224e+06	4.66314e+06	2.89906e+06	1.24971e+06	783523	1.87502e+06	899747	1.24675e+07	1.65095e+06	1.27747e+06	4.01155e+06	7.31695e+06	1.38887e+06	912174	5.41463e+06	2.56375e+06	2.67103e+06	5.24559e+06	1.96576e+06	9.69026e+06	3.92351e+06	1.98725e+06	3.63563e+06
293		0	0.89000000000000001	2-Butenoic acid, methyl ester	C5H8O2	100	779	779	96.120000000000005	18707-60-3	69.0954	817.193	345.939	346.641	346.639	347.639	0.054853	257	530321	203895	394272	48367.3	178359	1.54026e+06	316714	3.39659e+06	1.49701e+06	5.3768e+06	229974	215227	58998.1	377534	202446	1.39209e+06	216656	226270	337107	1.64753e+06	198548	146808	680229	327148	285175	415350	403297	1.47955e+06	452621	284919	381881
295		0	0.93999999999999995	Cyclotetrasiloxane, octamethyl-	C8H24O4Si4	296	879	900	73.269999999999996	556-67-2	281.063	6102.42	347.689	347.85	347.839	348.089	0.028979	257	4.1271e+07	6.54853e+07	5.91492e+07	4.36348e+07	3.96477e+07	5.14412e+07	4.0706e+07	9.1436e+07	4.49141e+07	6.08172e+07	5.02993e+07	5.79165e+07	5.14774e+07	5.0963e+07	4.41796e+07	4.2766e+07	5.12451e+07	5.05809e+07	4.5528e+07	6.83167e+07	5.49487e+07	4.32169e+07	1.13144e+08	5.66555e+07	5.75554e+07	8.86823e+07	8.79651e+07	8.99555e+07	6.19113e+07	4.38829e+07	4.18213e+07
296		0	0.89000000000000001	Feature 00296							103.03	3446.26	347.839	348.447	348.439	350.539	0.0621248	257	1.38019e+06	1.5335e+07	1.83608e+06	1.49931e+06	1.75811e+06	1.39143e+06	1.74333e+06	6.03248e+07	1.6051e+06	6.36099e+07	1.41398e+06	1.43356e+06	1.37212e+06	1.62555e+06	1.27909e+06	1.36752e+06	1.84489e+06	1.53006e+06	1.54294e+06	1.73787e+06	1.41031e+06	1.82384e+06	2.96414e+06	1.84717e+06	1.4927e+06	2.52337e+06	2.46549e+06	2.4406e+06	1.52097e+06	1.31465e+06	1.1378e+06
298		0	0.89000000000000001	1,2-Ethanediol, dipropanoate	C8H14O4	174	712	712	60.789999999999999	123-80-8	71.0744	282.119	348.039	348.562	348.539	349.439	0.0272763	257	881293	725990	950487	765179	986194	796319	1.12512e+06	10784.3	1.04376e+06	378445	752106	756031	825300	866277	933454	771635	915613	876881	924341	995309	961788	1.10897e+06	1.21866e+06	873711	906954	1.03533e+06	1.07184e+06	1.16263e+06	787498	926586	880408
299		0	0.82999999999999996	Furan, 2-pentyl-	C9H14O	138	838	838	77.640000000000001	3777-69-3	81.0616	332.486	348.689	350.191	350.189	351.089	0.100473	257	287929	2.77389e+06	342785	118164	400557	519361	170420	1.36848e+06	735781	169261	89549.1	702075	470213	415670	326106	8642.53	694570	473064	371183	206338	282642	295018	183416	143650	72355	299559	267270	240630	339792	349806	279961
301		0	0.92000000000000004	Benzonitrile	C7H5N	103	820	820	36.380000000000003	100-47-0	103.048	3874.08	348.339	351.871	353.039	355.439	0.697424	257	1.91348e+07	2.81679e+07	6.7018e+06	1.71949e+06	1.29893e+07	1.78783e+06	3.678e+06	7.69685e+07	6.9243e+06	7.64685e+07	1.05195e+07	1.38548e+07	1.72922e+06	9.69404e+06	8.37858e+06	1.18818e+07	1.36386e+07	1.48194e+06	1.48924e+06	1.55496e+07	1.87153e+07	1.15794e+07	3.04675e+06	1.97949e+06	2.0026e+06	2.42126e+06	3.23847e+07	1.64687e+07	1.52138e+07	1.60722e+07	1.54169e+07
302		0	0.81000000000000005	2-Butenoic acid, methyl ester	C5H8O2	100	779	779	96.120000000000005	18707-60-3	69.093	2624.84	354.239	354.955	354.989	356.989	0.0954853	257	338748	700391	1.17011e+06	361945	459603	509606	251575	5.07692e+07	2.50505e+06	4.65902e+06	328121	269594	571499	382271	688357	687892	866134	492553	126321	1.91012e+06	2.20043e+06	2.01789e+06	471128	425039	554036	552208	1.10674e+06	911931	6.97451e+06	248199	600499
305		0	0.80000000000000004	Oxygen difluoride	F2O	54	999	999	98.650000000000006	7783-41-7	54.0157	1859.72	350.989	356.619	356.739	361.588	0.467352	257	1.88183e+06	653328	1277.04	314530	1.8807e+06	5179.59	333511	3.87117e+07	2.16559e+06	1.47845e+06	126251	674772	581120	65525.9	53534.3	974122	477295	56992.1	58324.9	493785	2.05878e+06	5.84646e+06	328878	303698	344547	21165	649764	1.32713e+06	5.96415e+06	24617.9	158041
306		0	0.91000000000000003	Feature 00306							71.1236	276.018	357.889	358.273	358.289	358.489	0.0230609	257	605756	573296	586482	598081	615865	620072	713795	129024	578367	205393	449776	496040	525857	670000	486959	582601	675995	609771	638240	645062	625837	646279	682130	571383	633940	784271	761758	770813	703376	637686	706604
307		0	0.92000000000000004	Feature 00307							113.145	158.518	357.989	358.274	358.289	358.639	0.0294215	257	92621.5	65330.8	96820.8	100125	98036.3	93471.6	129505	58554.3	102659	43076.2	78766.3	89149.3	119540	124892	126985	87766.9	122710	103368	81841.9	133997	115260	132843	117056	113491	100761	158847	115573	136880	89772.2	120450	105408
310		0	0.88	2,2'-Bifuran, octahydro-	C8H14O2	142	742	793	83.090000000000003	1592-33-2	71.1124	234.996	360.488	360.677	360.688	360.888	0.0213882	257	547140	563325	448692	552377	473973	530251	619663	215904	665827	294894	549804	463287	507270	638674	546267	599354	575712	562003	517983	644512	475617	581380	881003	585886	516512	799045	751812	475111	618764	493085	598036
311		0	0.90000000000000002	1-Hexene, 3,4,5-trimethyl-	C9H18	126	773	806	23.850000000000001	56728-10-0	71.1161	247.103	360.488	360.677	360.688	360.888	0.021477	257	557252	585567	464741	575574	487745	656491	664901	233157	677285	220162	583757	485362	503791	667686	541356	629890	597179	572356	537718	655843	495076	523336	901726	614838	536853	764694	776426	487417	648365	593339	684685
312		0	0.90000000000000002	Undecane, 2,6-dimethyl-	C13H28	184	839	852	10.039999999999999	17301-23-4	57.0965	437.892	360.488	360.836	360.838	361.038	0.0193145	257	1.02853e+06	761947	1.03763e+06	806508	1.07369e+06	937562	976665	327674	988587	368039	853597	732621	887493	919719	932913	992051	882454	959789	900101	1.2663e+06	964443	988751	1.23463e+06	1.0457e+06	866107	855382	1.19427e+06	932050	1.13946e+06	885975	1.07819e+06
315		0	0.93999999999999995	Octane, 2,3,6-trimethyl-	C11H24	156	749	753	11.789999999999999	62016-33-5	71.1152	575.962	365.338	365.722	365.738	365.988	0.0224794	257	624890	403635	703046	611718	718286	625563	661213	333055	723280	261899	471261	545910	561479	524446	728474	633360	546717	654292	568128	714587	590182	602631	802759	703245	583296	770384	892210	806093	766076	599825	805772
320		0	0.91000000000000003	Feature 00320							119.09	888.236	370.138	370.706	370.738	371.138	0.0487582	257	1.87453e+06	1.18459e+06	1.28204e+06	1.48274e+06	1.22697e+06	1.44235e+06	1.89734e+06	7.74233e+06	1.86524e+06	5.48448e+06	1.21951e+06	2.01973e+06	920917	1.51957e+06	590029	2.05902e+06	809005	735208	807321	5.13247e+06	758778	1.4229e+06	3.89925e+06	2.10016e+06	1.54165e+06	1.54083e+06	4.38144e+06	4.53385e+06	1.63802e+06	1.35494e+06	1.87426e+06
323		0	0.85999999999999999	Feature 00323							87.0639	332.658	369.888	374.56	373.788	377.887	0.558683	257	131713	1.28045e+06	1.29266e+06	1.21048e+06	320859	5724.36	839482	368101	19604.4	112557	38173.6	9873.17	6391.11	1176.48	8585.2	25478.1	1.49318e+06	38369.3	1.20442e+06	28957.8	10542.4	1.43652e+06	11954.4	11051.3	1.29761e+06	1.26198e+06	1.82252e+06	28165.5	14259.6	13558.9	1.03604e+06
324		0	0.90000000000000002	Cyclohexene, 4-ethenyl-1,4-dimethyl-	C10H16	136	824	826	22.440000000000001	1743-61-9	68.0866	487.62	372.038	373.136	373.138	373.788	0.0571781	257	1.76284e+06	350329	505387	1.35482e+06	532579	518428	971817	6.28716e+06	635105	2.69271e+06	436317	892593	600865	725300	267526	1.02386e+06	387219	333450	545105	4.0661e+06	464453	704325	1.03009e+06	801815	615331	449677	1.8622e+06	3.51867e+06	864141	630059	1.55212e+06
328		0	0.87	Feature 00328							123.01	676.807	375.837	377.325	377.337	377.987	0.0751128	257	1.75042e+06	1.66986e+06	1.39261e+06	1.39591e+06	1.89046e+06	1.41242e+06	1.66691e+06	623140	1.42985e+06	856221	1.42909e+06	1.47954e+06	1.52846e+06	1.74632e+06	1.51422e+06	1.72789e+06	1.94466e+06	1.6422e+06	1.33295e+06	2.30661e+06	1.61978e+06	1.71911e+06	1.88825e+06	1.40728e+06	1.49923e+06	1.82175e+06	1.77208e+06	2.12652e+06	1.74104e+06	1.76247e+06	1.58618e+06
329		0	0.89000000000000001	Feature 00329							157.971	404.739	376.137	377.338	377.337	377.987	0.0724871	257	389801	375297	359412	341249	399724	327799	418387	1309.86	400194	169123	326979	340484	248312	370252	358166	388819	289241	339241	368834	437452	394048	445865	364233	332634	330426	416389	398868	386714	404429	341620	322946
335		0	0.79000000000000004	Feature 00335							69.0924	98.1097	378.687	379.32	379.337	379.887	0.0516726	257	294583	375552	309473	323511	376825	280984	376196	305839	388713	54016.5	318202	297063	223944	303323	277880	385959	325534	362649	347144	524904	280002	380444	432469	292464	429765	159184	549278	474574	304969	242898	325319
337		0	0.89000000000000001	Feature 00337							71.1156	197.226	382.137	382.368	382.337	385.487	0.0760067	257	211488	158775	204103	154879	231262	131516	304161	633486	191296	924307	231153	176314	184159	299936	256162	185537	243577	179004	194325	331659	240897	324783	291413	263048	216733	335732	229872	294869	235707	226584	220200
340		0	0.90000000000000002	Feature 00340							117.086	392.865	384.987	385.303	385.287	388.037	0.05001	257	1.53332e+06	1.49434e+06	1.57714e+06	1.56232e+06	1.82911e+06	1.45141e+06	1.85799e+06	4.33723e+06	1.60918e+06	765318	1.40153e+06	1.39114e+06	1.69691e+06	1.67247e+06	1.38307e+06	1.35574e+06	1.82796e+06	1.53408e+06	1.49432e+06	1.92619e+06	1.59096e+06	1.94184e+06	2.04501e+06	1.61409e+06	1.51223e+06	2.12424e+06	2.3047e+06	2.17306e+06	1.70909e+06	1.81723e+06	1.7894e+06
341		0	0.89000000000000001	Feature 00341							71.0481	409.554	384.887	385.514	385.537	385.887	0.0211606	257	803624	563013	707272	602407	863861	631700	937844	704527	949621	1.00385e+06	585803	530953	591536	655152	893427	851548	750820	697980	599235	869129	735950	983079	1.05609e+06	823059	687021	875965	944498	1.4518e+06	713871	555228	489625
342		0	0.91000000000000003	2-Butenoic acid, 4-oxo-	C4H4O3	100	716	730	86.680000000000007	22418-77-5	72.1016	269.725	384.987	385.453	385.437	385.837	0.0205702	257	390553	323310	463266	342578	455437	319041	512472	107082	452559	252663	349366	374212	407558	400022	440635	427427	456984	435915	434525	515942	344094	534050	487492	426606	399346	533455	528914	552619	474541	469985	458844
344		0	0.93000000000000005	1,2-Dimethyldiaziridine	C3H8N2	72	783	882	72.719999999999999	6794-95-2	71.0712	749.651	384.937	385.605	385.587	385.837	0.0179773	257	1.70445e+06	1.49612e+06	1.81441e+06	1.43506e+06	1.95507e+06	1.48174e+06	2.03296e+06	1.34697e+06	1.95948e+06	1.36838e+06	1.45896e+06	1.31067e+06	1.27982e+06	1.63628e+06	1.7527e+06	1.89059e+06	1.81895e+06	1.60846e+06	1.52476e+06	2.12597e+06	1.59359e+06	2.17747e+06	2.39008e+06	1.57971e+06	1.72821e+06	2.223e+06	2.1103e+06	2.82759e+06	1.59028e+06	1.50833e+06	1.4064e+06
346		0	0.93999999999999995	Dodecane	C12H26	170	886	886	11.75	112-40-3	57.1006	1474.14	385.487	385.697	385.687	385.887	0.0185218	257	3.58881e+06	2.8338e+06	4.26874e+06	3.78187e+06	3.33171e+06	3.39376e+06	4.31037e+06	777890	4.00504e+06	1.4382e+06	3.47118e+06	2.73335e+06	3.57451e+06	3.37564e+06	3.78385e+06	3.79474e+06	3.53637e+06	3.46067e+06	3.46945e+06	4.74723e+06	3.31245e+06	4.33262e+06	5.15999e+06	4.16426e+06	3.9297e+06	5.06771e+06	4.5854e+06	4.6695e+06	3.89964e+06	3.95356e+06	3.74818e+06
347		0	0.93999999999999995	2H-Pyran-2,6(3H)-dione	C5H4O3	112	787	867	43	5926-95-4	85.063	448.984	385.487	385.714	385.687	385.937	0.0196737	257	422335	316472	395669	336121	429729	341101	420961	59743.9	551799	206395	395752	284903	283079	281782	361386	449123	388266	350414	330488	692409	334916	578603	663524	421436	351885	555188	595240	861277	296789	264495	300496
350		0	0.93000000000000005	Dodecane	C12H26	170	875	878	9.3599999999999994	112-40-3	71.1233	615.195	388.687	388.889	388.887	390.886	0.0376913	257	607019	791110	587713	579955	705654	657182	684004	1.5076e+06	566047	196999	511202	531816	640568	531632	602693	515562	715106	648949	596641	623027	681820	778887	941845	659246	697516	960782	871853	945832	741699	770007	654455
351		0	0.85999999999999999	Feature 00351							69.1218	189.953	388.637	388.887	388.887	390.886	0.0444047	257	52330.6	126622	115213	73957	151011	81125	53114.8	896781	74234.8	105929	100483	65284.7	95437.8	91948.3	40294.4	94951.6	93828.4	68054.2	83476.5	93479.2	80104.4	104170	152175	111855	99229.8	159516	251848	147711	154124	100977	109180
352		0	0.93999999999999995	Decane, 2,3,5,8-tetramethyl-	C14H30	198	706	717	20.399999999999999	192823-15-7	85.1227	598.211	388.587	388.876	388.887	389.087	0.0206224	257	419624	364876	391959	329048	496750	280137	426193	139598	469746	124155	341697	329656	308372	412617	444927	391567	414601	381867	418132	539630	348751	492344	431659	369887	424060	577336	368835	557289	384340	485425	427630
357		0	0.83999999999999997	Acetic acid, trifluoro-, 3,7-dimethyloctyl ester	C12H21F3O2	254	708	755	6.3099999999999996	28745-07-5	69.0998	153.402	398.086	398.315	398.286	400.586	0.0483915	257	248432	212482	263386	228339	237369	223582	332076	3.69451e+06	233919	2.54624e+06	227734	192239	223653	252455	270518	281254	231662	229009	225240	343513	279578	318939	437211	311685	158589	282880	425174	461778	277742	284974	290734
358		0	0.77000000000000002	Feature 00358							57.0997	277.834	393.936	398.272	398.286	400.486	0.0816912	257	207703	358217	204360	203347	213668	141515	251386	9.13191e+06	218379	4.48831e+06	135992	151468	214829	256930	249664	204653	253937	211697	191180	241131	162107	179611	374877	200780	236065	360192	299221	256237	254570	272644	196049
362		0	0.80000000000000004	Octane, 1,1'-oxybis-	C16H34O	242	767	780	19.539999999999999	629-82-3	69.1111	103.794	399.786	400.58	400.586	402.836	0.0452525	257	188306	250413	336289	185427	247048	173128	259789	1.56923e+06	263932	67313.4	190738	205842	183115	124361	289815	207659	209841	204253	132122	256152	245752	257946	347792	214254	177633	305935	320810	340397	262965	261070	307412
363		0	0.95999999999999996	Feature 00363							200.849	695.042	400.786	401.079	401.086	401.236	0.0192543	257	344801	301528	476598	481369	526541	488207	542844	81085.6	540301	140560	392525	313224	471259	466061	467560	422626	533545	481042	425956	557813	465840	514392	589446	496142	488143	573570	543533	591652	407736	381463	439487
367		0	0.93999999999999995	Undecane, 5,7-dimethyl-	C13H28	184	752	795	39.310000000000002	17312-83-3	113.993	696.51	406.535	406.916	406.935	408.335	0.0306718	257	998935	742103	996658	972414	1.13712e+06	971215	1.15892e+06	417563	1.11095e+06	394842	932362	868211	955182	1.03302e+06	1.06512e+06	1.019e+06	988664	1.06292e+06	924079	1.19668e+06	885110	1.14938e+06	1.21896e+06	967715	982079	1.09089e+06	1.23953e+06	1.31537e+06	945692	796354	971928
368		0	0.93999999999999995	Propane, 1,1,3,3-tetrachloro-2-methyl-	C4H6Cl4	194	824	824	80.420000000000002	54833-05-5	110.992	4388.82	406.535	406.927	406.935	408.385	0.0303213	257	2.96627e+07	2.56582e+07	2.96051e+07	2.66278e+07	3.19942e+07	2.77103e+07	3.44992e+07	9.40713e+06	3.12365e+07	1.12895e+07	2.72794e+07	2.58024e+07	2.76068e+07	3.01298e+07	3.14586e+07	3.00729e+07	3.08764e+07	3.02708e+07	2.90633e+07	3.73868e+07	3.06478e+07	3.61195e+07	3.69171e+07	2.94171e+07	2.86911e+07	3.42514e+07	3.72694e+07	3.78395e+07	2.97183e+07	2.93309e+07	2.90802e+07
372		0	0.92000000000000004	Feature 00372							71.124	596.231	409.885	410.053	410.035	410.435	0.0207728	257	734222	796244	798298	801737	985389	847238	850931	190732	842039	340076	901352	768068	870396	813181	637383	792443	662283	958409	747172	922506	744300	988449	1.19032e+06	778847	869339	1.37208e+06	1.11124e+06	1.41424e+06	809886	786484	885847
375		0	0.88	Feature 00375							71.1304	251.163	411.735	413.105	413.085	413.435	0.0316407	257	319860	330213	374642	323946	293974	336142	295170	834509	360474	258223	289813	329857	315728	370260	488955	297760	301668	325717	207388	415138	320930	442440	336361	401639	257859	496362	556792	598083	344040	409392	944173
376		0	0.84999999999999998	Feature 00376							57.1012	329.954	409.735	413.104	413.135	413.685	0.0571893	257	314471	443820	835257	288648	291911	186762	630637	1.08014e+07	304876	3.33398e+06	243854	264960	325998	319651	547206	388310	367934	420380	239732	369754	248958	569090	372969	333535	263253	431051	387102	589442	318280	381414	803103
380		0	0.81999999999999995	Nonane, 5-methyl-5-propyl-	C13H28	184	801	801	42.920000000000002	17312-75-3	71.1276	251.898	412.835	416.823	416.835	418.435	0.0708946	257	252773	182555	300240	279097	293434	284006	272919	3606.87	370658	500528	308998	323233	343296	351102	257363	268378	205611	320349	286129	315341	258132	498079	370168	299217	396603	415261	445479	454720	329348	333520	276872
381		0	0.91000000000000003	Feature 00381							341.025	225.916	417.585	417.855	417.835	418.285	0.0230968	257	76192.2	178702	118696	59533.6	70116	77186.5	126276	332597	75553.1	296792	104899	124303	68075.1	89898.4	60381.3	82770	57525.5	60462.8	47552.5	44318.1	110720	69524.4	108177	82298.7	85868.8	79698	37920.2	97977.1	138076	86293.4	73197.2
384		0	0.85999999999999999	Phosphinic acid, diethyl-, methyl ester	C5H13O2P	136	893	914	89.510000000000005		123.099	197.604	417.935	418.285	418.285	419.835	0.0345667	257	142761	185543	744865	168952	156207	751104	207471	272957	177073	289537	291167	179929	185893	195201	794532	141416	188976	201565	194311	315538	174258	307452	205197	195784	175416	256741	199758	158751	172554	159798	1.03265e+06
385		0	0.81999999999999995	Feature 00385							101.073	83.0431	417.885	418.279	418.285	419.185	0.0305854	257	206742	172103	164676	146868	167584	148524	59874.4	71072	189274	6104.14	112761	211907	163014	183382	322586	132704	150138	178918	181534	143280	123165	205579	212628	141715	182565	228196	225488	215840	175306	128487	181257
388		0	0.77000000000000002	5-Amino-1-methyl-1H-pyrazole-4-carboxamide, 3TMS	C14H32N4OSi3	356	744	744	24.34		341.056	200.131	421.085	422.544	422.534	423.134	0.0433757	257	25259.5	38981.8	31872.8	23057.3	36236.8	21677.2	43937.6	86651.3	1221.29	52882.9	36955.6	18069.6	23501.6	12722.1	46265.4	54252.1	30918.6	30830.6	19608.3	40182.8	93841.2	30099.5	41971.5	13890.6	36130.5	16377.5	45132.8	39953.3	1883.81	37990.3	1786.76
399		0	0.93999999999999995	Feature 00399							341.042	389.743	428.434	428.656	428.634	428.984	0.024542	257	101077	177930	98438.5	82208.4	75987.3	125710	147818	349533	90521.6	309227	103244	100311	89145.3	92098.3	142733	102732	96996.3	77648.5	89940.5	68473.9	133818	97599.8	176609	76441.4	91896.6	118262	107133	164082	129954	118218	89126.5
403		0	0.92000000000000004	Strobopinin, TMS	C20H24O4Si	356	861	861	28.440000000000001		341.053	434.512	431.634	433.2	433.284	433.534	0.0624046	257	77109.6	180293	118184	85454.8	81625.2	74558.8	116319	215021	91159.9	116395	100877	141967	56712.9	114486	67437	115847	75081.3	92548.2	82050.4	109501	142129	107473	219746	131329	104994	356268	389617	610430	154899	74267.5	72821.5
404		0	0.95999999999999996	Cyclopentasiloxane, decamethyl-	C10H30O5Si5	370	897	897	87.599999999999994	541-02-6	73.0756	7467.16	433.134	433.282	433.284	433.484	0.019132	257	1.25487e+07	3.24213e+07	2.6295e+07	1.01418e+07	1.18759e+07	1.5642e+07	1.70266e+07	3.34325e+07	1.16738e+07	2.71355e+07	1.32612e+07	1.76743e+07	1.31542e+07	1.4618e+07	1.68552e+07	1.18124e+07	1.37077e+07	1.23814e+07	1.22618e+07	1.54338e+07	1.71989e+07	1.45695e+07	2.89654e+07	1.43624e+07	1.53054e+07	4.30553e+07	5.25672e+07	7.15393e+07	2.13773e+07	1.30012e+07	1.90701e+07
407		0	0.92000000000000004	Cyclopentasiloxane, decamethyl-	C10H30O5Si5	370	904	904	83.319999999999993	541-02-6	73.0768	3833.87	433.184	436.021	436.434	438.883	0.312771	257	6.80561e+06	3.23813e+07	634393	279645	4.1618e+06	1.60399e+07	1.75928e+07	3.71827e+06	3.97322e+06	6.47116e+06	3.05555e+06	7.14525e+06	4.87765e+06	7.0895e+06	1.70201e+07	6.11708e+06	2.17088e+06	2.23402e+06	3.63371e+06	1.62955e+07	8.53423e+06	4.38733e+06	2.98032e+07	1.44682e+07	343627	1.9218e+06	5.35e+07	7.23247e+07	1.29086e+07	5.29811e+06	859873
423		0	0.92000000000000004	Feature 00423							82.9717	2173.78	447.133	448.042	448.033	451.983	0.0734235	257	5.3619e+06	6.40675e+06	5.41784e+06	3.93843e+06	5.88061e+06	5.17032e+06	9.57646e+06	2.32195e+06	6.28703e+06	3.47855e+06	5.95308e+06	4.80957e+06	4.49294e+06	6.44932e+06	4.97876e+06	5.7023e+06	5.66878e+06	4.79347e+06	6.10718e+06	8.0312e+06	5.57466e+06	7.32871e+06	7.48833e+06	5.5836e+06	4.84804e+06	5.56944e+06	7.06246e+06	6.80932e+06	5.38761e+06	5.74506e+06	6.29642e+06
424		0	0.87	1,2-Benzenediol, o-(3-methylbut-2-enoyl)-	C11H12O3	192	740	740	46.310000000000002		83.1163	726.236	447.433	450.225	448.433	458.382	0.555605	257	546793	3.82749e+06	195909	13741.5	576486	58682.3	6.81741e+06	2.54775e+06	637056	1.73819e+06	28328.9	505344	465629	610446	19566.5	2.68065e+06	421801	508115	549267	747405	630375	621685	694563	677029	587665	39721.6	659833	438215	17626.7	673248	54191.1
425		0	0.80000000000000004	2-Acetyl-2-methyltetrahydrofuran	C7H12O2	128	913	913	96.799999999999997	32318-87-9	85.1261	192.647	447.283	448.149	448.183	448.583	0.0368553	257	347263	1.21956e+06	233527	307045	485617	313052	822862	1.69511e+06	500215	1.28232e+06	484815	318255	419521	270707	252645	384693	365594	437433	319673	583699	452845	403585	579113	526691	516413	365549	561498	524881	323647	321562	598644
426		0	0.81000000000000005	Nonane, 3-methyl-	C10H22	142	825	825	17.800000000000001	1465084	57.108	227.523	448.083	448.92	448.883	451.883	0.0654899	257	145859	534827	88125	118915	45440.1	215249	131466	1.00167e+06	72221.3	232102	457974	203342	202814	180260	212211	110591	93999.2	256114	204475	115979	180887	491906	165669	293139	190097	361035	310963	333953	253389	276694	650519
427		0	0.80000000000000004	Feature 00427							127.078	1108.92	445.233	448.569	448.233	452.933	0.212844	257	6862.13	1.08178e+07	7.49078e+06	2243.74	248944	1060.75	1.07883e+06	1.36468e+07	3315.77	6.74844e+06	3208.93	229272	1543.32	282.191	160967	2198.88	1974.04	4206.63	197921	34350.4	210386	221730	6463.53	213754	2757.28	95018.8	1872.84	191406	262644	130239	60611.5
436		0	0.81999999999999995	Propan-2-ol, 1-(2-isopropyl-5-methylcyclohexyloxy)-3-(4-morpholyl)-	C17H33NO3	299	748	751	20.260000000000002	320784-52-9	100.066	5680.87	449.833	454.836	454.832	460.432	0.417863	257	39461	1.63569e+06	31328.6	34225.9	22324.6	37006.7	2.51234e+08	7.02223e+06	56528.3	435511	16596.2	33531.9	55055.9	63952.6	36796.9	83594	22511.8	131171	24070.3	36051.2	17861.8	35066.2	59746.1	52048.8	22311.8	19902.9	30896.3	54680	39078.3	187417	33055
438		0	0.80000000000000004	Feature 00438							101.04	987.283	451.883	455.765	455.832	459.632	0.290789	257	5566.75	454.501	1.31238e+06	6787.19	3572.97	2679.39	1.26848e+07	1.00863e+07	497623	4.70557e+06	19100	32708.6	12290	3792.27	756838	10566.5	827.612	18149.3	1032.97	11504.5	12663.5	284810	9753.23	6286.41	6253.38	74672.5	8631.86	421066	30884	6202.18	750275
447		0	0.89000000000000001	Octane, 2,4,6-trimethyl-	C11H24	156	780	793	13.08	62016-37-9	57.101	919.417	461.482	464.418	464.432	466.032	0.0536141	257	1.96936e+07	324511	1.04382e+06	509455	575437	466612	625553	232276	532375	2573.18	483344	286218	330235	440103	869070	583557	454041	272552	472906	568984	382247	5.32294e+06	786053	713384	2.66384e+06	888006	705760	748890	564699	804188	650087
448		0	0.75	Feature 00448							85.1318	97.0853	464.432	467.411	467.432	468.482	0.0924853	257	211561	127887	35778.8	13272.1	39929.4	10464.9	137959	1107.83	40572.8	171315	20148.4	8006.1	3170	11621.4	62024.1	72005.9	43432.3	177658	18939.3	91501.8	54927.1	20916.5	9521.76	116589	21553.6	29101.3	31057	47404.3	64023.9	51120.6	65721.3
455		0	0.81999999999999995	Feature 00455							57.1073	319.213	468.232	469.283	469.231	472.881	0.0901208	257	43961.4	492029	608472	194390	304230	327027	231335	258668	344592	3595.06	297202	415864	312353	457462	484987	523558	12219.4	159710	2017.19	482458	616809	368886	320950	2755.54	217487	750808	206041	587599	507068	348604	599174
458	Warning: May be same compound as neighbor(s) (465)	0	0.83999999999999997	Undecane, 2,8-dimethyl-	C13H28	184	884	884	52.189999999999998	17301-25-6	71.1234	2717.29	468.931	473.262	473.281	477.331	0.132862	257	5161.3	165456	117405	75009.6	97655.3	61374.5	133068	6.70075e+06	112561	216271	59628	104252	62867.2	128003	17160.6	11497.1	21848.3	50313.4	89820.9	138469	60708.6	170921	124914	31210.2	2178.42	31479.3	122939	144944	167008	34179.6	70355.3
460		0	0.90000000000000002	Feature 00460							144.956	287.577	473.581	474.113	474.131	474.581	0.0353292	257	211270	186986	194529	160766	261981	27229.3	255950	65633.6	242165	107904	158241	219270	6001.3	145826	190256	248602	225580	140709	228992	292850	229451	268865	283064	225450	221621	276508	311269	275324	184349	154934	218896
461		0	0.90000000000000002	Feature 00461							144.956	287.55	473.581	474.123	474.131	474.581	0.0352903	257	211225	186937	194481	160725	261928	27221.4	255897	65639.5	242128	107893	158202	219210	204724	145786	190201	248556	225528	140675	228936	292807	229397	268810	283011	225397	221566	276445	311202	275291	184300	154881	218820
464		0	0.81000000000000005	Feature 00464							146.963	152.902	473.581	474.122	474.131	474.581	0.0364679	257	242394	261008	292221	179683	241210	177311	335688	111787	263937	88125.8	209734	203341	192915	283987	247935	301816	263172	217930	147979	358542	245706	250565	240460	256604	211239	250309	227186	322245	247269	217632	221304
467		0	0.80000000000000004	1,2,3-Trimethyldiaziridine	C4H10N2	86	784	850	21.219999999999999	113604-56-1	71.1238	85.5516	480.431	480.757	480.731	482.481	0.0397922	257	71741.8	55969.1	352039	49560.4	112035	225815	215251	7968.51	133984	92871	101720	72549	25233.8	66012.3	186079	127477	56662	124536	7546.82	164556	135670	109484	97196	62313.4	65340.8	104793	53656.7	124515	183723	70963.8	123349
471		0	0.81999999999999995	Undecane, 4,7-dimethyl-	C13H28	184	784	784	10.23	17301-32-5	57.1003	207.607	480.481	484.712	484.73	486.18	0.0687471	257	240368	722252	313694	169058	244475	157027	550290	1.96113e+06	331362	437546	201535	220824	166501	117742	54373.3	413056	226734	18405.8	292269	487438	253567	154736	321468	217949	204363	348349	443053	571356	404453	333907	333938
472		0	0.79000000000000004	3-Ethyl-3-methylheptane	C10H22	142	701	701	26.899999999999999	17302-01-1	71.1109	183.338	484.331	484.873	484.83	489.93	0.0802663	257	163115	361786	421870	240113	102948	191300	557024	102093	742328	989634	153042	185043	103785	229151	299778	245623	154710	129044	281744	333339	235831	331746	219997	107472	17977.6	237573	398381	395667	332056	286779	326377
473		0	0.94999999999999996	Feature 00473							415.068	341.236	487.78	488.09	488.08	489.08	0.031544	257	74758.4	85849.4	41060.5	34630.3	51126.2	36706.4	181714	176929	39033.2	167727	46806.3	92858	53461.7	87449.7	187998	65639.9	53179.5	41566.4	61995.2	36014.8	94198	60688.1	71755.4	51881.8	54232	74655	45684.6	88632.4	108905	38105.3	37565.6
475		0	0.93000000000000005	Feature 00475							415.104	346.743	487.78	488.086	488.08	489.03	0.0318035	257	82181.3	378310	42511.5	44166.7	52223.1	35938.4	185973	182531	42091.9	163351	48716.7	96813.2	48085.5	97553.5	205417	62265.6	63042.3	34498.4	63685.3	35715.7	97540.4	53749.8	72370.9	62516.4	54918.8	76610.7	45490.8	88002.9	113255	63522.6	41016.5
478		0	0.83999999999999997	Decane, 2,6,8-trimethyl-	C13H28	184	766	766	14.76	62108-26-3	71.1175	779.488	488.68	490.229	490.23	491.48	0.0578396	257	283078	750700	452316	9213.52	108004	370294	1.09436e+07	60367.3	250401	572064	155391	23748.2	1001.37	12651.1	289215	146566	91852.4	325664	156191	82002.9	55072.1	47418.4	62207.4	279175	195335	154364	258519	119903	259605	254264	728013
481		0	0.80000000000000004	Heptane, 3-ethyl-5-methyl-	C10H22	142	796	808	14.57	52896-90-9	57.0976	2900.07	488.28	490.217	490.18	493.93	0.0797044	257	1.15703e+06	1.25746e+06	467838	551346	185653	199686	7.04731e+07	893269	307230	596010	487783	229648	37503.5	107460	397127	81191.9	113283	305438	126192	394067	124087	43458.2	177394	310242	245580	165975	436429	417355	177280	366365	1.47392e+06
491		0	0.91000000000000003	Hexadecane	C16H34	226	856	856	6.7599999999999998	544-76-3	85.1197	553.376	494.13	494.76	494.73	496.13	0.0466133	257	130901	216166	330091	162423	106429	338801	566175	130014	57667.3	264928	84819.1	200552	41451.5	175104	281621	133224	119961	12450.1	78928.6	335478	63917.4	292393	45044.5	67727.5	40435.6	117137	429317	222806	272551	302313	453315
502		0	0.83999999999999997	Feature 00502							71.1177	122.673	500.479	500.844	500.829	502.979	0.0402538	257	134573	106965	120405	25364.9	105104	96197.9	107395	485358	109166	64463.8	104056	80167.4	60946.6	103811	102240	88422.6	15789.9	64764.6	77691.6	141145	111810	158986	135111	88403.2	73872.3	102829	146506	218414	95644.3	126911	143235
507		0	0.93999999999999995	Feature 00507							109.996	889.274	500.029	501.939	501.929	503.229	0.117753	257	1.91347e+06	2.26519e+06	2.15285e+06	1.75027e+06	2.25785e+06	2.28518e+06	3.12768e+06	843380	2.30465e+06	2.65806e+06	2.1388e+06	1.77234e+06	1.97898e+06	1.99739e+06	2.26352e+06	1.10446e+06	2.32781e+06	2.15212e+06	2.07944e+06	2.51091e+06	1.49941e+06	2.2822e+06	3.0894e+06	2.41146e+06	2.31301e+06	460085	2.99628e+06	2.59599e+06	1.43257e+06	2.07782e+06	2.39375e+06
508		0	0.93000000000000005	Feature 00508							84.9809	598.081	500.029	501.889	501.929	503.279	0.116331	257	1.11113e+06	1.42027e+06	1.32523e+06	1.03851e+06	1.35795e+06	1.27815e+06	1.64803e+06	503920	1.25141e+06	763130	1.18982e+06	1.09245e+06	183602	1.21699e+06	1.29819e+06	776626	1.33252e+06	1.31702e+06	1.15135e+06	1.12855e+06	916128	1.31252e+06	1.69359e+06	1.27793e+06	1.29123e+06	1.34859e+06	1.58582e+06	1.58467e+06	788199	1.23501e+06	1.37366e+06
511		0	0.93000000000000005	Feature 00511							71.1204	1345.66	502.879	503.117	503.129	504.129	0.023724	257	1.07641e+06	1.68439e+06	1.59635e+06	1.24776e+06	1.04459e+06	1.37804e+06	2.29864e+06	493291	1.22875e+06	652966	984744	809587	1.1322e+06	928919	1.2615e+06	1.04208e+06	822702	613892	970057	1.49865e+06	973560	1.73911e+06	1.29567e+06	598143	830361	1.31933e+06	1.61161e+06	2.01769e+06	1.52932e+06	1.40219e+06	1.66867e+06
514		0	0.88	Dodecane, 2,7,10-trimethyl-	C15H32	212	856	856	11.960000000000001	74645-98-0	71.1175	274.66	502.979	507.424	507.429	508.729	0.0641424	257	72454.5	181362	225216	105800	92499.5	225961	281347	484575	146555	125491	73469.4	102930	48620.6	101316	201506	172460	115998	87874	101468	241053	117382	204162	165472	128625	122367	111567	142469	204133	157616	138243	307457
515		0	0.88	Dodecane, 4,6-dimethyl-	C14H30	198	772	799	20.940000000000001	61141-72-8	71.1157	287.64	509.879	510.547	510.479	512.129	0.0557304	257	188141	50568.7	139972	139033	178852	187263	1.95603e+06	232416	37469.7	20640.7	122382	131497	12613.8	21947.7	126503	102730	30197.6	11122.5	108905	212942	52209.1	198158	112015	98939.6	106907	170977	323334	322914	174530	62248.4	397582
532		0	0.93000000000000005	Cyclohexasiloxane, dodecamethyl-	C12H36O6Si6	444	929	938	95.390000000000001	540-97-6	73.0767	1917.03	521.478	521.783	521.678	522.878	0.0572419	257	2.77682e+06	1.30177e+07	1.14218e+07	7.20928e+06	1.42371e+06	7.98767e+06	9.25265e+06	1.10757e+07	1.41543e+06	1.28168e+07	8.60675e+06	2.94834e+06	1.48415e+06	3.09866e+06	8.21871e+06	3.17593e+06	1.77874e+06	1.08212e+06	2.21818e+06	1.01413e+07	4.03278e+06	1.8769e+06	1.37757e+07	9.36283e+06	1.29526e+06	5.94843e+06	1.88825e+07	1.14931e+07	6.61928e+06	2.26047e+06	9.71494e+06
533		0	0.93999999999999995	Cyclohexasiloxane, dodecamethyl-	C12H36O6Si6	444	928	933	97.5	540-97-6	341.071	2551.7	521.778	523.446	523.428	526.128	0.163145	257	1.3671e+06	6.96337e+06	6.21315e+06	3.8888e+06	1.01751e+06	3.94258e+06	4.98742e+06	5.96908e+06	335740	5.16804e+06	4.27547e+06	1.05439e+06	888981	1.20573e+06	4.52109e+06	1.43433e+06	1.40425e+06	859833	864490	188967	1.77697e+06	1.07106e+06	7.60554e+06	4.60793e+06	582484	1.40776e+06	1.0664e+07	1.72302e+06	3.91248e+06	1.23557e+06	5.59058e+06
535		0	0.91000000000000003	Indole	C8H7N	117	930	946	56	120-72-9	117.079	5314.92	519.678	523.381	523.278	527.528	0.214394	257	74249.2	1.22438e+08	2.93852e+07	59599.8	189587	6913.42	2.62419e+07	1.63428e+08	83661.2	5.22728e+07	9356.36	87590.8	9695.2	13850.7	1.2671e+07	114197	67821.3	235159	18612.1	1.85623e+07	77652.5	27092.5	165918	35686	117031	69272.1	59007.9	220933	168113	168326	25352.9
539		0	0.82999999999999996	Feature 00539							57.0532	254.438	521.878	526.793	526.778	529.278	0.123198	257	135084	92513.6	189128	178408	105613	101777	227552	1.01027e+06	185352	431452	53142	63582.5	39437.8	61277.4	145467	75519.9	90120.6	70733.8	49751.7	366055	83442.9	102192	74034.3	100570	114710	34892.5	312678	287883	94839.6	96578.5	103652
542		0	0.90000000000000002	Pentadecane	C15H32	212	862	862	7.3799999999999999	629-62-9	71.1123	725.519	525.528	526.726	526.778	528.028	0.0870778	257	502557	644481	782738	459467	546383	581823	1.10042e+06	1.02669e+06	457961	430217	499581	334694	391824	483764	769609	355868	506668	398254	443276	715561	244679	652873	692507	513264	492427	760880	1.01208e+06	981497	473403	681055	742964
549		0	0.77000000000000002	Decane, 2,4-dimethyl-	C12H26	170	787	787	22.57	2801-84-5	71.1062	271.303	527.178	531.768	531.877	534.027	0.128774	257	106093	20392.6	249106	90170.7	45061.1	111360	271496	1.67546e+06	173930	55990.5	209822	104479	104258	27092.4	290542	55184.1	219510	206085	115319	231557	36642	53892.5	297838	234857	194100	284935	324961	420095	104465	153771	290066
550		0	0.81000000000000005	Feature 00550							71.1235	325.273	530.128	531.726	531.827	533.877	0.108757	257	146017	16901.9	319666	37638.8	50582.9	230906	225579	1.33557e+06	228421	73375.3	192589	83411.6	68381	9425.05	293992	50671.8	173861	26219.5	187704	262500	18545.2	55861.7	56937.1	249522	239415	297746	348755	280211	94523	209088	426069
556		0	0.82999999999999996	Undecane, 2,9-dimethyl-	C13H28	184	808	808	38.280000000000001	17301-26-7	57.1017	305.004	539.227	544.908	544.977	547.926	0.239673	257	55000.4	88524.8	101369	94971.3	58153	83961.6	141735	5.44397e+06	106938	143064	27069.1	40327.6	36295.9	70188.7	133368	78687.7	122842	115897	86076.1	225987	19539.7	40249.7	55729.7	25876.9	53668.1	63219.6	241291	36532.5	74353.1	119106	168836
561		0	0.91000000000000003	Feature 00561							159.013	534.089	542.877	544.684	544.727	546.277	0.138318	257	588666	734.93	896086	626058	763033	698361	1519.04	163321	765118	2282.44	656309	514097	583100	652407	823455	68088.2	706421	701848	613716	683275	560040	843769	868377	711352	737342	664255	819819	878444	685326	660213	808556
562		0	0.92000000000000004	Feature 00562							158.999	549.449	542.877	544.651	544.727	546.277	0.137704	257	584170	535732	875806	607795	756717	677279	1631.37	118134	769855	1995.85	640112	495861	562275	626830	798255	69333.8	692187	683121	599250	689309	549236	833350	866810	703128	714778	650336	805301	898606	660817	623780	760356
591		0	0.76000000000000001	1,2-Ethanediol, dipropanoate	C8H14O4	174	712	712	60.789999999999999	123-80-8	57.0959	391.709	562.975	568.517	568.675	570.775	0.163481	257	36450.4	4.17784e+06	47098.2	37758.8	302754	17557.3	1.41092e+06	4.08861e+06	176628	206265	253919	22259.6	43251.2	151380	47174.8	77821.7	22710.4	122883	64383.5	331622	63869.7	113569	243735	495734	105827	217469	358650	18628	487854	510954	442805
607		0	0.83999999999999997	Feature 00607							57.0992	248.802	579.774	581.082	580.974	585.724	0.143842	257	23740.7	105950	126412	62442.7	31339.1	163418	205296	1.5968e+06	5917.27	40677.5	47712.3	52184.6	45260.3	57034.3	158461	17028.8	14049.3	46571.8	11164.9	63352.8	2075.35	23353	163104	16090.3	28088.2	124201	84312	19706.2	96633.6	185173	92398.2
608		0	0.93000000000000005	Ar-himachalen-2-ol	C15H22O	218	710	735	78.950000000000003	119660-66-1	203.168	1113.91	582.774	583.542	583.524	584.424	0.0487238	257	28237.2	113504	40369.9	69886.5	24589.1	81009.4	485.178	58159.4	26540.9	67066.9	44982.7	4472.67	89.4831	8022.7	121434	2949.13	4400.68	2170.68	46951.5	15948.3	2026.43	40330.4	59456.3	76286.3	41110.9	72758.8	42735	159306	3523.51	338.283	28564.5
614		0	0.83999999999999997	Pentadecane, 2,6,10-trimethyl-	C18H38	254	870	870	23.289999999999999	3892-00-0	57.1018	245.026	583.874	587.637	587.674	589.324	0.110575	257	105133	225426	122356	335187	114858	327958	383113	1.53299e+06	88306.6	1.8399e+06	152755	127936	173630	70825.8	172690	5444	184335	174097	31764.5	110116	144002	243610	358865	83072	280101	278394	275013	365201	191007	217333	171631
616		0	0.89000000000000001	Phenol, 2,6-bis(1,1-dimethylethyl)-	C14H22O	206	855	871	60.490000000000002	128-39-2	191.166	1009.61	587.624	589.239	589.224	593.174	0.120259	257	120470	209116	235188	52906.8	44516.8	212654	282676	258663	123938	237111	119698	82927.7	33449	77189.1	271957	16471.6	14292.9	168204	32360.7	191796	3458.67	81451.7	200487	130385	126140	237490	278443	601674	202200	231150	208116
619		0	0.81999999999999995	Heptadecane, 2,6,10,14-tetramethyl-	C21H44	296	918	918	33.039999999999999	18344-37-1	71.1163	446.114	590.924	592.23	592.224	593.873	0.0906446	257	17019.7	57067.8	334153	170932	33805.2	247244	289794	878.064	81217.1	59513.3	71287.5	133620	9968.47	146311	154922	16412.9	49047.9	41600	24382.3	150042	31208.9	65907.3	27881.9	22786.9	143479	262453	317077	239514	78562.1	460386	296126
634		0	0.90000000000000002	Cycloheptasiloxane, tetradecamethyl-	C14H42O7Si7	518	926	930	95.129999999999995	107-50-6	73.0779	1133.91	605.723	607.047	606.973	609.872	0.118778	257	2.26026e+06	3.79138e+06	4.11763e+06	2.58854e+06	2.82087e+06	2.97695e+06	3.58075e+06	5.5408e+06	2.46065e+06	4.36029e+06	3.05787e+06	2.87892e+06	2.52299e+06	2.99743e+06	3.19373e+06	2.02706e+06	3.21475e+06	3.2393e+06	2.84678e+06	3.48893e+06	2.84756e+06	3.09899e+06	4.86622e+06	3.1986e+06	2.908e+06	5.58078e+06	5.40603e+06	1.39031e+07	7.27019e+06	3.88834e+06	3.80879e+06
636		0	0.89000000000000001	Hexadecane	C16H34	226	875	875	10.49	544-76-3	71.1174	1414.48	608.623	609.266	609.273	611.222	0.0506097	257	129648	665211	718776	78416.7	122271	661546	927085	404745	697990	408411	554800	465508	116593	99966.8	654953	10839.8	114822	135191	54092.7	811795	53538	228012	206447	673992	112895	230655	1.03723e+06	290176	623850	1.06782e+06	1.31708e+06
637		0	0.85999999999999999	Hexadecane	C16H34	226	863	863	8.5099999999999998	544-76-3	71.1167	337.342	609.622	613.669	613.722	615.222	0.084827	257	45122.7	160988	60520.3	90818.3	54040.7	20745.4	154463	300216	117363	306752	41667.1	77622.9	41253.8	56448	113186	34688.2	5069.14	19942.7	9729.32	23980.8	39240.7	37044.3	159989	41430.4	89859.3	24010.5	157991	130629	619211	139293	216978
649		0	0.93000000000000005	Feature 00649							191.168	4616.02	615.922	621.185	621.272	624.122	0.206215	257	1.17139e+06	1.79793e+06	2.40977e+06	1.24941e+06	1.57575e+06	1.39206e+06	1.86355e+06	1.94985e+06	1.3741e+06	2.17721e+06	1.2105e+06	876827	1.21896e+06	1.12438e+06	1.52467e+06	29808	1.46204e+06	1.28713e+06	1.01314e+06	2.24999e+06	21769	1.56248e+06	1.86775e+06	1.62575e+06	1.64442e+06	2.67586e+06	2.48002e+06	3.93394e+06	2.65701e+06	3.10441e+06	3.55643e+06
651		0	0.91000000000000003	Feature 00651							205.211	235.13	621.372	622.411	622.422	623.722	0.0586284	257	18168.9	40689.1	3449.67	3391.95	546.144	30678	51805.8	75160	17791.5	58189	1856.79	13986.5	28672.8	4895.03	76314.1	1900.86	43637.6	48401.1	19324.3	39154.4	11668.2	967.977	17850.1	26287.4	19975.2	33005.6	110354	119295	33996.4	90616.7	69192.6
656		0	0.91000000000000003	Hexadecane, 2,6,11,15-tetramethyl-	C20H42	282	837	837	5.0700000000000003	504-44-9	71.1172	663.675	629.321	630.892	630.921	631.921	0.0643061	257	178717	312041	275507	146562	201683	156836	330938	190942	293047	102692	160293	104061	155207	189217	218461	18332.5	230145	156952	181988	303626	127615	291050	273677	280405	262760	271857	389718	443511	410423	338206	628142
659		0	0.81000000000000005	Feature 00659							71.1165	292.261	631.571	635.488	635.621	637.371	0.124265	257	30305.5	185762	69233.8	55092.2	3691.53	89127.1	90372.6	41194.3	80070	30007.4	63057.5	88268.5	13781.8	13092	74575.9	1148.61	39954.8	115463	28302.1	145230	31654.4	79600.6	83707.9	83950.6	25931.1	10282.8	172962	155726	6279.62	2423.31	85711.1
661		0	0.85999999999999999	Pentadecane, 2-methyl-	C16H34	226	789	840	20.91	1560-93-6	71.117	223.44	636.121	640.411	640.471	642.97	0.0874905	257	60012.3	109878	135610	52256.1	19909.1	121551	139044	1.59489e+06	106746	92329.8	83892.2	32349.9	42200.2	59326.7	91933.4	6537.15	3603.68	15605.3	10113.4	98005.7	6073.67	10179.2	81330.9	77735	118927	13527.1	218060	115148	15925	120486	147473
668		0	0.90000000000000002	3,5-Di-tert-butyl-2-hydroxybenzaldehyde	C15H22O2	234	759	759	44.659999999999997	37942-07-7	219.211	234.464	646.37	647.071	647.07	648.32	0.0470062	257	213.571	2175.49	9201.11	2572.82	3616.26	1039.09	2096.11	28799.8	6292.26	19753.1	2445.98	185.463	133.476	309.244	117.943	17.7359	477.592	93.8712	227.789	369.709	1188.44	2216.71	2810.21	740.916	396.752	6948.63	15842.3	49265.6	6747.6	4830.99	31309
673		0	0.73999999999999999	3,5-Dimethyl-4-octanone	C10H20O	156	738	738	18.260000000000002	7335-17-3	71.1169	71.8361	647.07	651.22	651.22	654.62	0.107693	257	30518	222050	45539.9	9753.91	13161.3	28027.5	61741.7	246424	71470.7	436103	26687.7	34068	324.05	36115.9	9129.62	26647.3	10009.1	29598.5	38211.5	23877.6	8108.66	9101.14	40977.9	2842.09	5612.19	51358.7	12012.5	95956.3	9213.61	72944.7	39456.2
683		0	0.78000000000000003	3-Methoxy-1-pentene	C6H12O	100	715	715	88.140000000000001	14092-18-3	71.082	243.448	660.469	662.73	662.669	667.219	0.146401	257	147233	182161	332029	289536	50928.5	589301	311489	961007	175032	230064	418380	379590	233834	480833	188140	3933.71	140753	210489	250050	269449	92923.5	86127.1	1.7238e+06	716045	720933	325813	226194	245965	18189.7	236753	362501
684		0	0.77000000000000002	Feature 00684							71.1165	327.048	660.269	662.691	662.719	665.369	0.139813	257	87337.1	180510	297712	191975	46838	424473	170476	1.80182e+06	62235.9	155858	303984	360636	63675	419723	197882	8561.04	180378	1902.86	19330.6	163360	3440.15	5591.53	1.41596e+06	822706	624195	426302	150991	269639	200368	393868	465596
685		0	0.73999999999999999	Oxalic acid, butyl propyl ester	C9H16O4	188	919	919	31.789999999999999		57.1005	276.582	658.819	663.314	663.369	667.469	0.125387	257	56453.1	189130	25651.6	65268	10290.3	110280	56204.9	325650	36854.3	108648	35443.9	310699	127173	118955	135244	7982.64	467328	174295	55955.5	185548	11494.1	47653.8	180694	215619	20938.1	20254.6	172194	4437.59	125408	276762	426005
693		0	0.71999999999999997	1,2-Ethanediol, dipropanoate	C8H14O4	174	712	712	60.789999999999999	123-80-8	57.1017	201.104	679.368	682.1	682.068	685.618	0.103736	257	23487.7	1.18091e+06	172510	35784.5	17636.2	251225	129339	105484	114973	142655	67755.6	6091.67	39890.6	69072.7	89181.6	14764.4	103436	154971	46534.9	149192	31707.2	67021.1	1025.42	193960	149440	97777.5	93241.3	52088.8	32243.5	130181	139978
699		0	0.93000000000000005	Feature 00699							355.069	855.574	687.817	689.446	689.367	691.867	0.10143	257	403544	535560	802947	328517	436743	393168	525799	501857	373787	594449	467709	473900	378686	490213	530453	254608	401966	455005	454090	661161	359673	523431	854223	574570	406412	913497	821657	2.56492e+06	1.35422e+06	566780	672319
706		0	0.73999999999999999	2,2,5-Trimethylhexan-4-one	C9H18O	142	753	753	53.810000000000002	40239-50-7	71.1085	208.576	699.867	701.136	701.067	704.366	0.0864023	257	49701.3	125539	24794.8	66688.2	27350.2	18700	18787.2	223538	128352	212907	584063	40843.1	20532.6	3246.64	67609.3	1618.12	25380.9	29316.2	24014.1	27982.8	1300.99	18013.8	32111.7	23764.8	53123.2	22188.1	56819.1	8126.84	8576.96	135072	26105.4
712		0	0.80000000000000004	Pentadecane	C15H32	212	834	834	13.17	629-62-9	57.102	223.099	701.867	706.482	706.216	709.916	0.146042	257	269763	396698	374239	212704	219393	406066	369243	431425	390246	1.71149e+06	301784	163811	171053	146563	274492	88563.6	248580	295728	203221	507164	123066	204438	347776	317186	251657	215991	441636	358782	7693.28	324991	282536
714		0	0.70999999999999996	Decane, 3-ethyl-3-methyl-	C13H28	184	799	826	8.6400000000000006	17312-66-2	57.1023	101.462	706.066	709.985	710.266	713.066	0.137259	257	143617	107577	180348	76933	28463.4	257005	235621	33514.1	228209	1.704e+06	202085	114697	87037.9	23076	17810.4	16865.7	80168.7	142773	50217.4	44221.3	37964	160295	135937	158964	59799.2	153127	205631	268223	216298	26561.3	58156.5
715		0	0.90000000000000002	Feature 00715							71.1098	546.329	712.516	713.264	713.216	714.616	0.0526915	257	132679	174140	147345	78599.3	166637	170659	204823	143834	242403	25668.6	151354	93770.5	139873	90923.3	132002	133493	60526.9	165786	84985.5	269306	80891.7	155945	78515.5	119675	230590	279088	345032	324755	237189	301877	346859
720		0	0.75	Sulfurous acid, 2-ethylhexyl hexyl ester	C14H30O3S	278	771	805	16.600000000000001		71.1166	92.0976	717.866	719.49	719.515	720.765	0.0617332	257	19079.7	344863	17865.6	2670.3	3201.2	21395.7	52217.1	657181	27866.7	136523	5047.85	3201.97	18538.7	21632.1	3581.4	6206.92	15339.4	12366	7552.88	13585.1	3995.66	13163.1	18115.8	11472.6	11710.8	28686.9	35079.6	16088.2	4249.36	40660	118374
739		0	0.89000000000000001	Hexadecane	C16H34	226	850	857	8.9199999999999999	544-76-3	71.1171	381.079	733.165	733.963	733.915	735.314	0.0531799	257	147870	198698	202285	162910	76948.4	181015	215810	65206	245235	104369	169527	89846.2	149842	104403	179424	23884	113147	88614.6	118999	242489	144139	249471	311676	171111	144787	292715	343384	351782	186382	172354	279980
751		0	0.90000000000000002	Feature 00751							253.052	609.218	748.314	749.3	749.264	750.563	0.0377197	257	1.05669e+06	2.30348e+06	1.49764e+06	773534	1.35959e+06	1.09482e+06	1.91405e+06	3.71512e+06	906246	1.77968e+06	919513	676451	879390	1.01563e+06	992569	861209	999056	887235	23649.5	1.3222e+06	103070	1.49898e+06	1.7877e+06	1.11096e+06	994301	1.12801e+06	2.9505e+06	1.4247e+06	833821	730385	824715
757		0	0.81999999999999995	Decane, 6-ethyl-2-methyl-	C13H28	184	741	761	14.58	62108-21-8	57.1013	150.613	752.913	754.738	754.713	758.663	0.109037	257	248206	1.34726e+06	323020	145726	304286	289258	182172	588196	251680	84568.6	152539	115722	161535	87375.2	104908	93637.4	112987	121346	176422	364417	148524	46611.3	356784	163310	107345	162872	376664	442264	116471	240819	269535
762		0	0.88	1,2-Cyclohexanedione	C6H8O2	112	741	741	16.07	765-87-7	112.143	837.851	758.463	760.188	760.163	763.763	0.101525	257	130428	785067	647026	726879	1.38931e+06	1.35153e+06	760038	1.43749e+06	56376.3	1223.7	1.1364e+06	450921	468551	735033	697089	233128	1.20499e+06	805473	835776	139990	450685	272871	262280	213335	138036	225196	251712	257159	13977.1	5486.42	136090
772		0	0.83999999999999997	Cyclononasiloxane, octadecamethyl-	C18H54O9Si9	666	707	713	43.640000000000001	556-71-8	73.0695	278.115	763.713	766.878	766.712	770.012	0.142624	257	678910	893732	1.20791e+06	473488	759652	545469	562912	1.13957e+06	625967	642928	795062	760825	524832	880234	835957	287699	695840	657656	859614	896485	592522	792601	1.22593e+06	959194	714917	1.16091e+06	1.02177e+06	2.91748e+06	1.99693e+06	748731	1.02634e+06
790		0	0.81999999999999995	Feature 00790							156.023	229.9	796.711	797.386	797.41	798.11	0.0258114	257	173670	323334	211271	45108.2	25125.4	92194.1	302681	1.18901e+06	30764.3	530486	187058	141932	111547	145810	3797.32	24559.4	168786	115067	153612	252763	138907	113237	543590	223855	266633	281911	665255	208813	10596.6	93132.7	198795
792		0	0.82999999999999996	2,2,4,6,6,8-Hexamethyl-4,8-diphenylcyclotetrasiloxane	C18H28O4Si4	420	729	731	97.239999999999995	4657-20-9	405.123	289.749	796.811	797.422	797.41	798.81	0.0284093	257	377.948	427270	240021	5694.42	80906.1	214587	394829	905783	151023	612541	155756	196389	174788	119647	137547	27312.3	322.99	6667.92	1986.62	204988	12000.4	281113	540410	138490	122512	124433	677287	201299	161291	106366	189095
796		0	0.72999999999999998	Undecane, 4,6-dimethyl-	C13H28	184	748	748	8.6699999999999999	17312-82-2	57.1034	275.282	796.461	799.11	799.11	802.41	0.0712006	257	22533.1	140621	108174	33824.4	38708.6	47433.8	70352.2	437830	16633.6	44391.4	32538.6	72077.2	13867.3	9643.49	63144.8	115112	87116.5	110040	15867.4	47099.8	5884.05	9926.62	15432.3	116276	110.448	34236.5	11248.3	25798.5	111077	164215	563652
803		0	0.84999999999999998	Dodecane, 1-iodo-	C12H25I	296	776	794	16	4292-19-7	71.1173	252.269	814.609	815.518	815.509	816.759	0.0413841	257	62569.2	31551	40897	85937.7	53876.3	96155.7	97018.6	67812.6	89278.6	48823.4	75871	15248.4	97108.9	9001.92	26086	37127	13435.3	27549.2	28964.6	144267	4177.44	60369.9	24347.4	107946	47297	127649	69315.1	244014	18679.5	106307	102198
804		0	0.81999999999999995	Feature 00804							85.1208	187.963	810.21	815.478	815.459	816.759	0.059686	257	61971.4	45393.1	30882.2	11487.7	21652.2	25812.7	53637.5	65216.2	112211	302535	34677.2	22126.1	61237.7	8897.31	6887.35	12250.7	12909.6	11867.4	18360.6	50096.7	12251.6	14892.5	21500.8	56697.3	72108	106034	65333.6	163363	71891.6	43082.9	26549.5
817		0	0.82999999999999996	Hexadecane	C16H34	226	818	818	10.56	544-76-3	85.1227	175.36	832.308	834.973	834.958	836.558	0.0488802	257	73711.1	28297.7	91660	6433.44	32948.9	97829.3	105899	538060	101286	5676.32	92401.7	20334.4	15612.1	44620.3	88274.4	53486.6	60073.3	77243.1	43127.3	128826	61183.1	104875	148110	124249	75214.1	159802	192529	138689	19896.4	87356.4	89945.3
818		0	0.79000000000000004	Propanoic acid, ethenyl ester	C5H8O2	100	785	870	53.799999999999997	105-38-4	57.1126	247.813	830.208	835.003	834.958	838.508	0.0814013	257	154131	1.4342e+06	170630	931567	128236	49665.3	213790	234167	163233	250157	255502	88614.3	498123	46253.9	278838	51427.8	1.73093e+06	106490	127395	173568	2875.52	1.71733e+06	203249	40199.3	1.00775e+06	200915	434577	255437	88768.7	150208	343392
864		0	0.82999999999999996	Feature 00864							179.049	161.806	1012.75	1013.83	1013.8	1017.1	0.0388552	257	36184.4	10896.5	6719.47	12801.2	5018.47	25097.1	9864.79	4649.23	21415.6	32597.8	15842.3	4759.73	8523.17	14897.8	20525.5	11099	6564.67	18676.6	9554.57	25436.4	8809.3	16176.3	16499.5	15191.6	17634.3	42754.3	26516.8	35327.2	35723.6	19708.6	9911.55
866		0	0.87	Heptadecane, 2,6,10,15-tetramethyl-	C21H44	296	859	868	8.2699999999999996	54833-48-6	57.1115	490.57	1023.6	1028.74	1028.7	1032.4	0.0896357	257	179666	152214	37518.1	12797.7	89465.2	13166	32211.5	179011	22315.2	24769.7	42845.7	74856.8	27134.3	16079.7	15215.8	17740	23373.4	26604.7	44142	18017.2	146053	42028.8	799388	180764	96990.6	40478.8	218026	16766.1	225872	118092	105046
881		0	0.84999999999999998	Pentacosane	C25H52	352	912	912	12.16	629-99-2	57.1117	837.938	1113.49	1122.7	1122.39	1130.54	0.137256	257	39107.8	51630.8	131728	17878	14659.9	115379	30911.9	22364.9	15745.9	173318	16739.3	28117.2	23173.6	11937.3	83350.1	9221.89	16146.2	9951.96	12472.6	25016.7	162973	89023.9	155035	29512.3	633062	209721	66391.3	288014	39291.5	8007.46	13935.7
892		0	0.87	Feature 00892							368.378	359.594	1283.03	1283.85	1283.83	1284.68	0.0270041	257	8485.19	218074	733471	102487	38641.6	10489.1	20420.4	243768	102691	127301	9220.87	236116	5686.72	45668.8	132626	4893.57	296314	22190.9	16666.9	75428.7	165009	23210.3	85439.3	37739.6	186444	11263.5	10837.2	6643.7	1371.19	7453.15	1.61021e+06
25		0	0.91000000000000003	Isothiazole, 3,5-dimethyl-	C5H7NS	113	718	771	37.810000000000002	24260-24-0	113.11	805.881	195.149	197.502	197.449	198.749	0.241695	256	384.428	22.4009	5736.39	88654.1	298275	69243.4	8126.51	947.488	1.21444e+06	2576.19	0	4640.11	452917	117588	715637	1328.91	94691.9	14096.3	255172	1130.25	564.422	988.345	179378	134374	135461	6102.27	124311	5144.47	51019.8	262425	1.19428e+06
45	Warning: May be same compound as neighbor(s) (58)	0	0.78000000000000003	Pyridine	C5H5N	79	972	972	80.170000000000002	110-86-1	79.0624	1933.73	196.149	201.851	202.549	203.848	0.803742	256	1.61606e+07	2.37393e+07	2.51082e+07	2.9288e+07	2.43357e+07	2.88433e+07	2.51656e+07	1.41915e+07	2.65962e+07	1.88959e+07	2.29833e+07	2.52464e+07	2.71547e+07	3.0581e+07	2.50917e+07	1.3269e+07	2.28368e+07	2.57088e+07	2.66003e+07	1.21286e+07	2.13048e+07	2.1939e+07	4.68869e+07	4.21666e+07	3.54795e+07	3.27384e+07	3.07526e+07	3.12051e+07	1.94362e+07	1.80431e+07	1.83956e+07
133		0	0.71999999999999997	Feature 00133							100.039	138.724	241.546	243.41	243.396	244.296	0.101047	256	4715.73	31100	61742.6	36582.3	79516.8	44473.7	4672.99	67012.3	53337.9	62594.2	45413.7	46239.1	4140.89	65817.3	24010.6	4917.71	27602.2	3440.83	83723.1	3323.53	94133.7	34631.6	52025.2	98454.3	103876	230244	321340	350251	85216.2	50624.3	64911.4
138		0	0.76000000000000001	4H-1,2,4-Triazole-3-carbonitrile	C3H2N4	94	908	924	49.390000000000001	636171	94.072	2382.81	247.296	249.642	249.596	251.245	0.249826	256	438241	2.47322e+07	821658	21950.2	29198.5	10176.5	14305.6	2.24417e+07	1.69637e+07	3.7469e+07	1.20424e+06	817151	14365	207346	355765	16491.5	771782	106488	19950.8	64611	886529	309344	302938	53164.5	9640.92	361233	379820	440091	275208	300524	211481
162		0	0.90000000000000002	Feature 00162							174.065	1446.89	260.295	260.61	260.595	261.845	0.0792786	256	233077	1.10137e+06	868594	222294	339380	518477	159130	7.0518e+06	498665	1.01037e+06	465381	684293	410626	1.05017e+06	435658	61820.4	334079	247198	598105	74977.6	398066	340847	638114	521422	447406	444937	286695	256216	495673	1.04386e+06	337684
188		0	0.87	Thiocyanic acid, 2-propenyl ester	C4H5NS	99	828	895	89.439999999999998	764-49-8	99.0305	410.209	274.394	278.333	278.744	280.394	0.396946	256	49058.3	821533	3033.79	55421.5	1503.44	1362.25	85381.8	1325	6476.3	5284.56	3351.26	1465.45	956.853	10468.4	1127.2	1260	3824.34	6857.02	3259.29	2219.29	1093.37	649.091	322182	2323.93	711.409	5288.65	6408.36	1130.65	2372.4	9666.7	2052.03
189		0	0.78000000000000003	Feature 00189							89.01	157.126	272.794	275.428	275.444	276.344	0.151849	256	298922	420602	402578	329728	398641	136289	381439	153315	334371	143640	282316	303630	250597	328987	469539	471454	29552.4	409302	343258	409670	360375	413902	409220	252452	312280	411204	202974	505556	429798	397372	375631
249		0	0.90000000000000002	Butanal diisopropyl acetal	C10H22O2	174	776	816	82.969999999999999		89.0673	342.034	319.741	321.159	321.041	325.841	0.171908	256	157290	136576	207594	75430.4	184768	212382	136999	133772	137236	169420	253470	197368	175978	142865	153127	203289	245777	233131	197812	245680	271804	249078	219433	310208	486656	825891	1.30309e+06	1.45637e+06	243379	88961.1	70929.6
262		0	0.70999999999999996	Nonane, 2-methyl-	C10H22	142	703	776	39.219999999999999	871-83-0	57.1	78.0734	330.04	331.733	331.79	332.19	0.115279	256	55109	126089	61897.9	76771.8	80418.4	19490.9	438602	330805	101230	159905	61317.8	53837.7	51290.6	96453.5	63823.5	25638.6	114814	86718.1	64955	70002.7	83669.5	87890.2	56249.7	96865.2	32650.5	502154	76882.2	263621	90796	31865.5	198818
278		0	0.89000000000000001	(SS)- or (RR)-4-methyl-2,3-pentanediol	C6H14O2	118	706	730	32.289999999999999	6464-40-0	101.129	262.728	337.54	338.31	338.29	338.69	0.0479092	256	396826	344180	427969	227364	346776	249286	423898	252964	316661	177607	325521	335384	293178	434392	400384	300468	392772	403504	279765	366042	342049	359156	391592	349378	328416	383552	439479	318608	440064	499799	459366
317		0	0.80000000000000004	Feature 00317							62.0255	354.41	365.888	368.089	368.038	370.638	0.143784	256	790725	1.07375e+06	568943	509306	613833	547915	2.23824e+06	675294	456762	891834	743484	570162	257216	674638	1.64879e+06	871978	493417	462621	385092	933784	766242	933413	807596	329432	673098	544905	902608	708689	928185	605277	403947
319		0	0.88	Cyclohexane, 1-methyl-4-(1-methylethenyl)-, cis-	C10H18	138	785	785	31.359999999999999	1879-07-8	95.1029	1330.03	365.788	369.256	369.188	373.788	0.183924	256	66971.2	178314	151174	84941.6	106428	117382	1.4596e+06	717017	612574	1.814e+06	253030	214616	101521	108080	483702	894746	117865	111255	184100	499524	119656	125646	771884	240335	199919	503256	293609	923084	303321	84103.9	1.35023e+06
353		0	0.92000000000000004	Feature 00353							170.216	132.514	388.487	388.866	388.837	389.337	0.0343667	256	206.794	2609.16	3858.76	18915.3	24649	2106.33	20569.9	1300.67	16525.4	115.885	5329.56	12997.2	167.946	13202.6	6945.94	1111.68	1753.26	2268.47	19586.3	18160.1	17193.6	966.726	5668.8	26598.7	7848.94	9867.48	4665.35	26345.9	11793.5	1444.99	16218.6
480		0	0.81999999999999995	Menthyl formate	C11H20O2	184	930	933	17.07		95.1025	2083.29	483.631	489.697	489.78	493.08	0.324742	256	6.19353e+06	3.71819e+06	897388	1.87706e+06	13943.1	360571	428781	2.63457e+06	989423	1.87927e+06	698273	8776.68	65166.3	35897.6	59213.1	2.66678e+06	196023	165007	346166	315983	2469.55	390957	343865	428555	520228	539322	802586	923286	229979	1.06505e+06	3.30917e+06
500		0	0.87	Feature 00500							225.102	3533.36	496.73	498.024	497.38	500.979	0.210168	256	468074	4.84364e+07	4.83512e+06	573406	1.31927e+06	685322	2.44834e+06	1.67586e+06	2.62558e+06	434866	1.63856e+06	150473	40939.1	94578.1	774929	150703	717464	1.59792e+06	70888	682287	170478	1.19574e+06	890550	931937	805684	1.61994e+06	1.88685e+06	4.58974e+06	428099	3.21656e+06	3.65593e+06
509		0	0.78000000000000003	Feature 00509							111.069	1227.36	499.979	502.752	502.729	506.629	0.25309	256	6360.43	99966.1	8.65333e+06	0	2.81581e+06	2.21016e+06	80433.3	1.6969e+06	5.31855e+06	755653	15537.3	13743.4	12426.4	47061.7	4.03394e+06	27913.9	30906.1	1.17793e+06	4030.05	57042.6	3446.9	141527	1.21137e+06	93568.9	341927	5045.76	1.82325e+06	81038.4	6.73227	29216.7	2.50084e+06
510		0	0.80000000000000004	Ethylphosphonic acid	C2H7O3P	110	758	758	74.209999999999994	1782267	110.089	1102.84	499.38	502.226	502.229	506.679	0.162981	256	3038.29	1.50981e+06	1.0314e+06	1.05042e+06	860349	956824	1.1457e+06	1.11063e+06	937070	1.2724e+07	22610.3	7593.49	112763	4612.25	819296	440721	290063	632284	237158	1.72785e+06	297100	793856	61797.5	1.0034e+06	942134	874285	1.3502e+06	30768.9	455018	1.41686e+06	1.26125e+06
517		0	0.80000000000000004	3-Azabicyclo[3.2.1]octane-2,4-dione, 1,8,8-trimethyl-3-[2-(4-morpholinyl)ethyl]-	C16H26N2O3	294	736	753	10.699999999999999		100.078	8676.01	506.479	512.222	512.129	520.228	0.429216	256	20949.6	479510	224932	41617.3	34544.2	93035.2	3.39821e+08	1.40649e+06	161665	457581	222310	13145.1	32278.9	94481.2	126519	36401.9	36743.3	5816.72	84113.8	48812.2	24838.9	91711.8	68011.9	33089.7	42930.5	15473.5	47723.8	13492	20581.1	32255.5	68406.2
522		0	0.82999999999999996	Feature 00522							57.1023	547.331	512.079	514.502	514.479	518.778	0.0908079	256	549977	465383	853809	543627	867189	888589	1.10482e+07	2.75346e+06	468207	0	763236	318411	479833	516726	759231	67584.6	649065	669225	514771	686531	182486	863442	996302	646907	481929	872346	894707	1.07746e+06	398040	502666	651634
524		0	0.85999999999999999	Feature 00524							85.1228	177.855	514.429	517.471	517.428	523.628	0.209509	256	17897	45275.8	55308.1	36092.8	47545.4	31929.5	0	71232.1	16968	47121.7	32273.6	13443.9	7162.29	20699.7	29645.6	3241.62	4686.34	248842	2147.89	35336.9	72447.3	31176.9	2359.84	7042.52	12075.6	3297.48	47675.7	60678.3	58600.7	85948.2	114643
551		0	0.81999999999999995	Pyrazinamide	C5H5N3O	123	719	860	86.719999999999999	98-96-4	85.075	637.212	529.328	532.611	532.277	537.577	0.2656	256	6764.58	4.34968e+06	1.86313e+06	20450.8	48332.6	619688	729018	977706	342418	288146	320457	63810.8	57534.2	12299.7	724728	18647.8	5485.7	339684	7815.71	216983	17181	15875.8	98549.3	39249.9	47092.5	27558	30325.2	88813.5	10391.1	29029.9	147631
588		0	0.90000000000000002	Tetradecane	C14H30	198	964	964	56.079999999999998	629-59-4	57.102	816.936	560.926	562.99	562.975	565.675	0.176342	256	369016	1.02382e+06	929567	554383	792926	647906	912588	5.44921e+06	497728	576093	810800	710854	560086	644322	1.00543e+06	198030	825010	626941	648264	661758	585204	523923	962233	578303	683275	767406	1.26818e+06	1.25203e+06	310008	688377	730590
686		0	0.80000000000000004	Decane, 3-ethyl-3-methyl-	C13H28	184	747	747	9.4700000000000006	17312-66-2	85.1239	129.946	662.169	665.576	665.619	669.819	0.113041	256	7043.3	696705	220661	22465	14299.1	10316.2	3591.76	1.57902e+06	7402.6	9310.89	31987.3	25937.7	931.729	10909.7	1585.01	5145.98	0	2940.08	7566.65	15219.9	2987.7	8970.47	10010.3	24763.5	17873.9	17436.3	28858.3	20657.2	15452.7	80959.9	53112.4
704		0	0.69999999999999996	Octane, 2,7-dimethyl-	C10H22	142	754	775	25.879999999999999	1072-16-8	57.1022	137.856	693.117	697.763	697.767	701.517	0.0997802	256	59675.2	1.44119e+06	284530	16898.6	28287.4	30680.4	86634.3	18329.9	99518.5	0	164726	96465.6	20046.6	53349.8	109698	11522.4	31492.4	49262.1	16998.2	83224.4	6152.9	57838	116476	6314.25	13486.6	21337	32260.1	23469.2	91305.8	90604.7	52141.8
726		0	0.72999999999999998	Sulfurous acid, 2-ethylhexyl hexyl ester	C14H30O3S	278	751	751	28.039999999999999		71.1162	127.803	719.315	724.178	724.215	726.115	0.0995273	256	47764.2	9753.4	77226.5	10076.9	3130.14	18719.8	11882.7	55084.5	58727.7	0	11273.7	27523	5898.36	10941.8	30206.7	7926.11	5554.2	20502.5	13744.7	24017.2	38218.8	32340	32464.2	15828.6	67789	15122.3	15792.8	50223.2	24013.6	51276.5	72323.8
755		0	0.79000000000000004	s-Triazine, 2-amino-4-(piperidinomethyl)-4-piperidino-	C14H24N6	276	729	806	26.66	21868-43-9	193.102	674.049	751.513	754.98	754.963	757.913	0.0682066	256	8391.43	7918.44	91937.5	9860.74	12926.9	674.713	19989.1	40883.7	5537.08	8958.66	4741.6	7127.41	10413.5	6339.28	30873.1	835.506	3627.12	5546.74	8126.55	12380.5	13868	7552.85	61099.8	17992.8	96756.3	25917.9	4064.34	0	69770.9	28422.1	62244.6
761		0	0.91000000000000003	Feature 00761							112.155	765.87	758.463	759.939	759.863	763.113	0.0923368	256	130934	778939	700519	745570	1.39291e+06	1.40655e+06	788665	380743	10464.2	6419.83	1.04668e+06	465714	629118	770103	575287	302120	1.14899e+06	892852	708628	147556	459158	217987	265743	140379	140585	243952	256179	240639	2989.63	1233.14	152981
777		0	0.68999999999999995	Undecane, 4,7-dimethyl-	C13H28	184	781	781	21.34	17301-32-5	71.1159	109.827	776.062	779.252	779.262	782.211	0.0721772	256	5644.41	133300	84625.8	5099.25	7980.35	48193	35228.6	151940	32955.6	8828.32	11103.9	22246.1	30927	12441	15612.7	311.597	25788	1863.22	16565	9541.5	4307.1	19166.8	4059.49	11209.9	0	60341.1	26749.9	30668	40080.3	58247.5	40122.6
871		0	0.81000000000000005	Heptadecane, 2,6,10,15-tetramethyl-	C21H44	296	887	897	9.6600000000000001	54833-48-6	57.1117	673.526	1070.94	1075.78	1075.34	1081.14	0.137613	256	47150	385242	967065	71624.4	338972	1.24503e+06	1.97354e+06	36161.9	963601	107359	1.01609e+06	875721	1.06435e+06	2.73412e+06	563005	10399.2	157614	362256	5027.21	307399	13583.2	854435	1.25361e+06	1.45578e+06	1.42798e+06	11559	1.0047e+06	882667	45318.3	813104	308266
893		0	0.84999999999999998	Feature 00893							368.343	344.851	1283.08	1283.95	1283.93	1285.18	0.0290436	256	9637.22	207696	551522	100264	33562	474.703	4234.2	232826	90275.4	116572	0	213163	20688.3	46734.3	109213	5238.54	292503	21098	17358.9	90401.2	23860.3	22537.6	35446.7	28396.1	175379	9168.48	13784.7	27771.1	36990.8	7124.22	1.48556e+06
894		0	0.78000000000000003	2-Bromotetradecane	C14H29Br	276	793	793	16.09	74036-95-6	57.1001	1474.88	1323.18	1330.13	1330.08	1339.98	0.152229	256	147817	16978.1	1.07527e+07	103662	19637.6	77196.7	1.03002e+07	3418.02	39277.3	60220.4	18017.8	146244	95196.8	407387	9925.24	92567.1	15980.8	20890.5	127947	0	12348.1	19540.5	1.54677e+07	1.12969e+07	18192.2	1.49693e+07	1.70685e+07	1.74333e+07	36788.5	25973.6	8577.77
21		0	0.81999999999999995	1H-Pyrrole, 1-methyl-	C5H7N	81	940	940	87.480000000000004	96-54-8	81.0851	2523.43	189.499	191.471	190.949	194.999	0.608525	255	421559	4.04417e+07	188265	40368.9	132118	209653	97799.4	0	705317	8.27873e+07	625342	5.07073e+06	227699	8.78918e+06	42701.8	880153	50701.1	90671.8	46236.2	5.24855e+06	1.25096e+06	210901	378480	86401.7	63883.2	373438	229895	1.25868e+06	1.09075e+06	1.08718e+06	33239.2
26		0	0.90000000000000002	1-Nitropyrazole	C3H3N3O2	113	869	869	75.530000000000001	7119-95-1	113.096	741.18	195.149	197.643	197.599	198.749	0.228288	255	550.766	0	5771.02	36860.3	270569	76798.4	13880.9	1295.74	1.22014e+06	3300.56	1141.3	2225.27	382139	111397	689063	2197.17	67524.9	7129.36	293715	1329.42	0	3463.23	157460	153064	133435	156144	17511.3	5323.96	103600	23626.3	1.16033e+06
38		0	0.78000000000000003	Propanoic acid	C3H6O2	74	867	867	45.829999999999998	29102	74.0568	558.596	201.149	202.335	202.199	206.798	0.338601	255	221305	187818	151823	249878	150500	129514	117215	0	192428	6.99368e+06	93394.4	108181	171535	141823	96786.2	194555	133627	172785	167339	264230	61551.2	185400	106198	174214	175543	69492.8	3161.02	205957	211767	237135	109967
61		0	0.87	Feature 00061							90.0349	717.256	202.849	204.068	203.948	205.948	0.219751	255	67174.1	3.63736e+06	205406	65176.1	63299.9	49297.9	71920.5	1.54612e+06	359588	9915.59	109669	5924.12	1406.88	66547.6	52015.5	3520.43	29703.7	36909.4	5100.47	1016.11	74664.8	84202.5	107976	76981.6	51831.5	3857.08	85748.2	43673	81110.9	75615.8	737.332
142		0	0.82999999999999996	2-Pentenal, 2-methyl-	C6H10O	98	816	816	42.670000000000002	623-36-9	98.0932	1941.68	248.596	251.24	251.145	253.045	0.481563	255	13093.4	2.88366e+06	871916	3828.75	113261	65406.2	809480	16016.3	862198	33679.6	24385.5	18911.4	625569	19006.7	189964	407614	580012	365266	159006	1.01207e+06	1863.91	104704	203229	700730	791228	109108	1.17633e+06	1.09596e+06	705505	78689.7	4553.96
156		0	0.77000000000000002	3-Furaldehyde	C5H4O2	96	902	934	92.769999999999996	498-60-2	95.0326	1490.13	253.145	256.511	256.345	259.645	0.555803	255	221519	1.70623e+07	167856	8715.95	26113	3023.61	4.28393e+06	3.22937e+07	1.7281e+06	9.2614e+06	133805	2.93723e+06	14511.3	864989	20573.9	37868.9	29445.1	3674.34	14695.3	4.916e+06	439614	24993.6	11080.1	3532.19	5818.03	2687.83	6130.3	119454	18227.3	8552.5	6025.27
178		0	0.80000000000000004	3-Methoxy-1-pentene	C6H12O	100	715	715	88.140000000000001	14092-18-3	71.0814	198.071	267.644	271.701	271.694	272.944	0.157313	255	107370	983364	476242	76246.6	145688	91728.9	127223	168318	360512	120225	32790.4	343033	74995.6	161019	345310	56626.6	16116.6	52468.6	147024	49315.1	107744	123038	150324	78887.8	106067	170263	169103	92266.6	102062	160043	665159
222		0	0.93999999999999995	Feature 00222							101.046	1208.46	292.993	294.463	294.393	296.443	0.191425	255	402758	16839.4	5067.01	7610.99	5852.84	7649.07	4862.63	688781	279252	3786.3	13986.9	4308.51	2259.04	2783.7	4263.32	11458.8	7078.12	344932	6825.99	645707	3663.83	9316.06	9601.48	608448	819173	2530.38	781.822	4.06661e+06	946.86	3386.17	2349.02
261		0	0.85999999999999999	[1]Benzothiopyrano[4,3-b]benzo[e]indole	C19H11NS	285	765	847	23.719999999999999	846-35-5	285.06	298.899	330.64	330.99	330.99	331.64	0.0445156	255	1703.37	20795.2	4753.08	10452.2	2047.15	17946.8	5625.17	4228.38	9909.07	4383.27	0	1392.99	1365.24	8615.6	9684.83	12891.9	8082.59	2929.37	9540.49	5507.42	1545.12	8217.75	17544.3	19116.8	14907.3	1775.47	4529.94	5586.99	21787.5	3645.44	300.551
309		0	0.77000000000000002	Feature 00309							134.123	188.443	358.189	359.547	359.488	361.688	0.113589	255	11318.7	22482.7	5181.9	5394.15	8163.56	4335.84	10634	757131	182050	230922	9452.54	5870.66	8328.4	7217.48	10701.4	471.685	6666.61	3250.3	6671.79	38697.1	8643.8	5611.04	28893.4	44088	22034.7	31603.1	114359	32796.9	6135.7	11140.8	1636.67
330		0	0.76000000000000001	Monomethyl oxalate	C3H4O4	104	857	857	33.719999999999999	600-23-7	59.0835	219.005	376.837	378.171	377.437	382.987	0.377782	255	1.74854e+06	1.95687e+06	1.63932e+06	1.61333e+06	1.69359e+06	1.40789e+06	2.08104e+06	1.12416e+06	1.94573e+06	8.69376e+06	1.32605e+06	42309.9	1.88338e+06	11396.5	1.88687e+06	27951.3	1.88423e+06	1.41619e+06	1.72192e+06	1.97102e+06	11460	0	1.93048e+06	1.54273e+06	1.5294e+06	2.38869e+06	2.18312e+06	2.46284e+06	22124.7	2.00347e+06	1.54444e+06
334		0	0.87	Acetic acid, cyclohexyl ester	C8H14O2	142	871	878	19.309999999999999	622-45-7	82.0949	906.465	373.488	379.178	378.787	382.487	0.296383	255	62941.6	276270	110765	153531	119486	2.00347e+06	207861	251047	3.76506e+06	15950.6	49020.1	880745	98761.6	56286	311690	11797.6	33571.5	619819	34440.2	393180	285695	566738	500938	224066	392608	269050	242614	560989	59323.3	143738	351491
386		0	0.72999999999999998	Valproic Acid	C8H16O2	144	962	962	95.870000000000005	99-66-1	73.0574	16270.2	413.935	420.27	420.235	426.134	0.546301	255	62477	45330.3	137293	98719.4	1.18934e+06	67149.6	1.41788e+09	25690	373181	1.09184e+06	5407.87	156469	12992.4	217058	177872	89184.8	148943	581786	75308.7	66089.1	26490	1.0879e+08	50358.6	350290	32313.3	397929	40530.9	193327	364948	680683	6948.33
442		0	0.82999999999999996	Benzaldehyde, 2,4-dimethyl-	C9H10O	134	926	926	28.129999999999999	15764-16-6	133.082	7003.98	454.982	461.284	461.132	468.382	0.418086	255	50030.3	3.77071e+06	2.84928e+06	2.23746e+07	1.22326e+07	3.42985e+06	7.51629e+06	1.95894e+06	10154.1	2.36568e+07	1.86302e+07	36510.6	18704.3	11380.9	1.61079e+07	150869	290.844	75900.9	11838.5	3.0401e+06	36044.4	1.06663e+06	32086	21417.2	5240.04	24010.1	6.65723e+06	6170.02	25405.9	271832	198566
496		0	0.87	Feature 00496							225.069	2791.07	496.73	498.354	498.18	500.979	0.209631	255	155878	3.99337e+07	4.73542e+06	556509	1.35257e+06	661088	2.42037e+06	1.6363e+06	2.52704e+06	1.35047e+06	1.60615e+06	143845	634920	77054.9	897310	114974	705698	1.55571e+06	21075.9	900189	163202	1.134e+06	900997	926113	786436	1.94016e+06	1.86868e+06	4.69889e+06	343812	2.99646e+06	3.33054e+06
504		0	0.93999999999999995	Feature 00504							109.98	956.473	500.029	501.772	501.829	503.229	0.108016	255	2.01121e+06	2.27271e+06	2.04344e+06	1.87846e+06	2.11e+06	2.037e+06	3.0248e+06	798820	2.23423e+06	896961	2.04346e+06	1.63142e+06	1.83534e+06	1.82161e+06	2.15316e+06	869675	2.20753e+06	2.03261e+06	1.93274e+06	2.05764e+06	1.28131e+06	2.21513e+06	2.81024e+06	41443.5	2.17755e+06	275705	2.78392e+06	2.81268e+06	1.34961e+06	1.86295e+06	2.02569e+06
512		0	0.85999999999999999	Feature 00512							149.149	847.75	501.829	504.71	504.579	508.379	0.17392	255	9851.35	265734	782673	175244	808.008	71712.1	490777	1.959e+06	2756.79	425652	10916.7	232404	27632.9	10642.4	116220	777.295	456374	15763.7	11902	615437	4961.48	44572.3	5986.53	9623.15	3392.22	3865.64	1.18167e+06	1267.42	667.696	860.209	134455
531		0	0.85999999999999999	Feature 00531							131.078	4647.18	518.828	523.889	523.828	528.728	0.332816	255	15307	5.22541e+07	3.959e+07	17032	23007.6	7.75907e+06	3.27468e+07	4.20024e+07	13542.3	1.45626e+07	9.52091e+06	14267.3	14128.9	41084.1	1.03178e+07	30992.8	7463.82	74567	4874.29	2.28979e+06	17803.2	80613.7	41541.5	79617.9	42196.5	187761	1.28275e+07	165888	38630.5	84166	6.60946e+06
540		0	0.73999999999999999	Feature 00540							133.06	22693.3	521.528	525.857	526.228	531.128	0.404545	255	9638.03	7673.54	127980	16536.5	217455	19160.2	1929.84	3.09872e+09	15528.1	6057.77	11905.3	16478.4	25481.3	26542.2	9747.52	54557.7	12514.8	41008.2	17898.1	178677	30098.7	29929.9	66342.9	43715	81899.5	341194	339966	632230	9191.55	0	40811.7
601		0	0.80000000000000004	4-Oxo-4-phenylbutyric acid, but-3-yn-2-yl ester	C14H14O3	230	752	756	13.220000000000001		105.051	10609.9	566.625	575.55	575.375	584.824	0.491347	255	727.377	7.62371e+08	2.8796e+08	9790.32	82412.4	1.25256e+08	1.35634e+08	3.55101e+08	1.10131e+08	7.186e+07	1.05276e+08	7188.45	444861	14683	1.63661e+08	18753.7	125167	41329.5	63202.6	8.05296e+07	48574.2	38413.7	126866	1.20754e+06	39806.8	48244.7	1.74042e+08	1.17527e+06	107143	71805.1	1.43469e+08
647		0	0.90000000000000002	Feature 00647							205.187	220.987	620.622	622.164	622.172	624.022	0.0759377	255	530.095	39379.2	4209.28	3634.08	2889.98	30089.6	50418.5	74097.1	2224.5	60567.7	4901.39	499.022	372.118	3523.84	74595.9	1725.16	43179.1	47391.5	19115.7	39537.9	11656.2	8531.89	17452.8	418.644	19671.9	31593.5	112967	120208	506.226	83548.2	64851.7
648		0	0.75	Sulfurous acid, 2-ethylhexyl hexyl ester	C14H30O3S	278	762	775	22.719999999999999		71.1172	100.652	620.172	622.731	622.722	625.971	0.0889625	255	6760.85	272144	9506.47	5506.27	15325.5	41274.8	97328.6	163003	29910.9	34988.4	24244.8	2479.26	7567.67	33483.9	11957	10239.5	1323.08	18126.1	304.428	11741.3	9264.15	5116.78	32868.1	31544.9	4165.49	3793.47	45501.1	12857.3	10740.9	275.714	14218.9
676		0	0.81000000000000005	Feature 00676							100.045	521.29	650.17	654.411	654.22	658.019	0.246695	255	499971	2.04854e+06	1.04515e+06	663296	947854	620176	1.61195e+06	5.77844e+06	444059	5.00638e+06	424140	164581	954710	38402.9	905394	97323.3	1.97594e+06	997218	298378	1.3367e+06	4454.88	784140	1.82681e+06	1.02269e+06	642269	328405	3.19936e+06	75931.5	17292.3	787488	698761
689		0	0.77000000000000002	2-Bromotetradecane	C14H29Br	276	793	825	21.010000000000002	74036-95-6	71.1176	153.424	672.568	676.72	676.718	678.018	0.0700356	255	36070.9	16419	11329.1	5275.73	7095.37	18835.4	33512.1	32756.5	114515	53867.9	14460.7	8274.67	4883.94	15392.7	10180.8	7972.52	7976.85	34438.4	0	42858.5	0	14126.6	17650.1	19268.5	5655.9	20596.8	53836.8	12762.9	56751.3	62120.2	13665.4
691		0	0.92000000000000004	Ethanone, 1,1'-(6-methoxy-2,5-benzofurandiyl)bis-	C13H12O4	232	824	851	79.709999999999994	23840-15-5	217.179	700.555	678.468	679.82	679.768	682.868	0.0916091	255	2488.02	60187.4	134579	6978.03	60306.8	97410.9	158653	48543.3	30653.8	73002	4155.45	6859.32	26146.9	9904.89	5925.78	0	52773.3	18871.7	1054	85032.5	10330.4	78219.8	236588	124825	89927.9	330589	274313	422462	174991	107073	192.171
717		0	0.79000000000000004	Feature 00717							99.0945	313.52	712.816	716.065	716.016	720.865	0.226902	255	1173.45	10940	32551.6	11795.4	18301.5	51228.2	26217.9	302437	39433.1	257427	22376.7	15431.5	10969.6	9110.67	13373.4	12957.7	0	19032.1	7686.69	64042.4	16229.9	27852.3	62807	10457.8	6516.29	25826.1	161510	14206.6	26896.6	14953.2	21683.6
754		0	0.75	Isopropyl Alcohol	C3H8O	60	999	999	40.329999999999998	67-63-0	59.0691	84.119	743.914	755.327	755.213	762.113	0.321738	255	22174.6	13136.2	38778.4	26720.8	44342.9	263117	192502	87568	46924.6	218340	59959	308834	57907.2	29016.1	674194	26438.9	232391	98045.8	11651.2	1.29794e+06	41310.3	16429.4	35534.5	6778.77	16020.5	27918.7	132771	545636	77651.9	20406.9	197279
787		0	0.82999999999999996	Feature 00787							149.049	257.205	792.161	794.94	794.811	798.31	0.16712	255	200933	611087	516800	449368	503145	523108	563322	493698	320330	186713	555988	193511	351400	431840	455896	140886	432824	416862	44136.2	448231	207889	373865	509352	390320	354626	413258	551936	313356	211879	108300	471547
861		0	0.72999999999999998	Feature 00861							74.0555	337.999	991.898	997.644	997.548	1003	0.185052	255	2471.67	26505.8	143311	11984.5	11500.1	24229.6	28098.4	30140.4	29953.3	16044	68014.7	47689	0	6961.43	52547.3	22083.2	15078.6	12283.7	31233.3	5538.6	106005	11233.1	701801	81250.4	13072	935397	1.13801e+06	2.56567e+06	11248.9	15790.7	4305.35
117		0	0.71999999999999997	1,2-Propanediol, 3,3'-oxydi-, tetranitrate	C6H10N4O13	346	999	999	14.220000000000001	20600-96-8	60.449	65.6309	229.447	230.435	230.397	231.347	0.124136	254	44184.3	35642.3	2652.32	14237.8	15505.7	8865.73	3738.04	84580	9678.68	60627.1	184.157	20468	6988.76	1029.38	30994.3	46698.7	18517.8	8082.86	51550.4	14942.4	8190.15	61881.5	3208.2	15582.8	196.387	2145.66	90275.9	22320.6	42321.2	14513.7	40232.3
124		0	0.87	Furfural	C5H4O2	96	918	927	72.260000000000005	35796	95.0331	1250.76	236.046	238.737	238.596	242.196	0.366737	254	1.35956e+06	196424	255129	602188	1.26071e+06	68516.1	2.0559e+06	2.36654e+06	56076	1.13198e+06	190728	284313	159796	246324	159752	2.28245e+06	1.84293e+06	1.006e+06	231993	2.54311e+06	543681	1.69666e+06	50032.6	1.00893e+06	1.05761e+06	66641.4	2.38266e+06	1.36059e+06	279731	29878.3	748855
127		0	0.76000000000000001	Ethyl Acetate	C4H8O2	88	950	950	98.790000000000006	141-78-6	70.0726	183.666	234.796	240.736	240.996	244.596	0.501756	254	238470	223744	44207.6	31813.9	138719	151338	135633	413517	445302	14717.9	264183	166299	146511	20215	259190	227299	298712	234567	157364	169577	275985	72933.1	281404	317200	117523	247163	181450	377580	152417	11961.4	141952
210		0	0.89000000000000001	Feature 00210							101.045	543.312	284.393	286.297	286.293	288.443	0.149629	254	7765.23	2.78091e+06	53545.4	1102.16	8278.38	115.131	468278	1.216e+06	7219.92	639108	337.457	35833.1	3791.77	4727.14	3286.05	6914.6	9305.84	7082.34	4621.73	3026.75	2115.54	2380.93	5449.38	853.169	4489.97	1884.48	7688.95	1635.45	2888.24	3793.77	4450.35
283		0	0.90000000000000002	Dimethyl trisulfide	C2H6S3	126	860	860	82.829999999999998	3658-80-8	125.967	2516.16	340.54	341.379	341.39	342.29	0.0698543	254	42976.2	1.8056e+07	578688	378.882	61350.6	6678.25	146401	8.05152e+06	79004.8	402716	686146	18383.4	177.766	157121	85905.4	2002.21	5672.17	231849	3939.89	22302.9	34547.2	124171	40588.6	25232	28836.6	110309	98367.4	110801	145788	366870	415856
336		0	0.88	1-(2-Thienyl)-1-propanone	C7H8OS	140	788	788	59.43	13679-75-9	111.097	353.872	377.537	379.623	379.637	381.437	0.138525	254	5589.27	21070.8	3434.73	590.256	8949.9	11513.3	37306.9	1.72834e+06	6347.44	730.556	432.687	11786.6	19251.5	14630.8	14019	2211.27	5839.59	910.686	1189.47	28536	1884.99	2318.61	7036.73	1947.62	2098.69	3396.47	138706	8375.84	203.373	4998.7	1802.13
415		0	0.91000000000000003	(+)-2-Bornanone	C10H16O	152	852	862	50.049999999999997	464-49-3	95.1063	1926.8	436.534	440.812	440.833	445.433	0.245524	254	19997.1	69143.2	174808	1.19011e+07	1.86561e+06	104060	60648.8	14102	9952.21	1.27003e+06	4.36609e+06	114570	47557.2	14828.5	7.87626e+06	28441.4	20616.6	30645.8	53356.5	395086	98733.4	29272.9	171691	81340.2	105812	171642	542332	325920	141647	151956	187642
441		0	0.79000000000000004	Propan-2-ol, 1-(2-isopropyl-5-methylcyclohexyloxy)-3-(4-morpholyl)-	C17H33NO3	299	718	721	22.91	320784-52-9	100.077	4375.17	452.883	458.069	458.132	468.731	0.454514	254	8563.13	33507.5	74411.4	30602.7	1907.18	0	2.36679e+08	456168	33877.3	3.14916e+06	141500	69285.7	67759.4	20173	70720.8	41514.3	16916.7	44187.5	30673.7	9726.53	85345.3	5420.9	70526.4	12849.7	17912.6	23122.6	9012.9	22788.2	40821.1	24697.2	1377.86
484		0	0.81999999999999995	Feature 00484							82.0688	2044.71	488.08	492.353	492.38	497.13	0.360498	254	908356	777171	61638.7	100044	24520.5	12391.3	697922	487286	85503.5	457122	7.1391e+06	27057	7482.99	1902.65	12352	9927.31	8923.64	44371.1	10648.7	457416	40052	10976.5	58814.3	0	43273.9	43399.7	24544.4	153014	57991.7	143014	36988
490		0	0.73999999999999999	Feature 00490							134.072	2323.07	493.13	499.078	499.33	509.379	0.560225	254	8675.68	2.03515e+06	6.25235e+06	1.04755e+06	2.86392e+06	3.70795e+06	5.2155e+06	77637.6	1.14902e+07	40363.8	2.46472e+06	6622.29	7701.45	6.77536e+06	6.34443e+06	38806.3	12050.7	123941	9356.85	1.2014e+06	41823.2	151826	3.35959e+06	2.6589e+06	1.13043e+06	3605.51	6.20515e+06	6263.17	46045.5	170701	7.49614e+06
505		0	0.81000000000000005	Pyrazinamide	C5H5N3O	123	929	941	93.579999999999998	98-96-4	123.059	30434.7	500.879	503.699	503.779	507.729	0.229455	254	47167.3	1547.26	2522.41	16402	46380.7	2981.49	128611	1090.93	50334	181229	277779	9527.3	14636.5	27986.8	243.107	15964.8	4972.52	125985	11357.8	7968.22	3799.26	346601	24129.9	18725.6	82906.9	20672.3	6311.32	38527.6	26609.4	5184.62	316169
529		0	0.91000000000000003	Indole	C8H7N	117	824	842	28.949999999999999	120-72-9	117.074	4459.94	515.978	521.173	521.528	524.978	0.253382	254	19726	1.19851e+08	2.88369e+07	59447	189401	6795.59	2.58378e+07	1.60127e+08	37327.2	5.20169e+07	1321.73	99186.4	9549.65	40240.1	18110.5	136365	77741.7	233763	35162.8	39796.5	26219.1	27643	171456	40671.2	118147	98904.1	273930	31128.5	93436.5	29142.3	24358.1
534		0	0.83999999999999997	Feature 00534							169.21	132.734	523.228	523.747	523.728	524.478	0.0393246	254	2832.7	29131.5	4535.13	5287.74	55.4881	2139.21	47307.8	98.3805	5560.48	4568.16	460.912	1461.43	2571.72	0	30198.2	4263.03	6492.33	1356.35	218.218	21798	3163.7	23312	8378.3	3690.13	1403.87	5781.64	2109.41	10604.5	17112.2	17330.1	5221.4
593		0	0.92000000000000004	Indole, 3-methyl-	C9H9N	131	896	896	20.120000000000001	83-34-1	130.082	12965.3	562.975	569.455	569.425	574.175	0.362669	254	212488	4.48263e+08	5.90354e+07	5.75454e+08	8.74934e+07	1.69429e+08	2.28395e+08	2.07041e+08	3.38075e+07	6.34082e+07	1.11048e+08	1.51796e+08	2.22265e+08	10432.2	4.77809e+07	23259.5	4635.14	3.90792e+07	2.41604e+08	1.45898e+07	17464.9	5.49774e+07	7.1537e+07	4.68536e+07	5.19749e+07	0	8.13725e+07	3.02769e+07	5504.45	8.24006e+07	2.33428e+07
644		0	0.68999999999999995	dl-Alanyl-l-alanine	C6H12N2O3	160	959	959	67.200000000000003	59247-16-4	99.0617	203.699	612.772	617.026	617.172	622.022	0.289755	254	50201.1	2.01116e+06	103255	10654.9	20188.2	25859.5	33902.1	863099	121600	396909	10067.8	8049.7	9107.21	26129	58668.4	653.567	10307.3	585.476	8653.04	18551.8	6771.93	6019.86	27479.9	14815.1	10941.3	22356.7	38846.4	79177.1	16048.4	13790.8	20563.9
660		0	0.73999999999999999	Feature 00660							96.0773	434.522	628.071	633.744	633.471	639.271	0.337333	254	42514	109091	288779	1.3096e+06	1.21371e+06	141600	385854	8582.63	946800	769812	1.00173e+06	26914.2	116464	12176.2	95601.5	0	27565.3	260683	8951.35	22954	70719.1	334609	267929	26441.6	125139	206353	560182	508217	9944.58	70844.5	31164.7
679		0	0.72999999999999998	Pentanamide, 2-(dimethylamino)-3-methyl-N-[7-(2-methylpropyl)-5,8-dioxo-3-phenyl-2-oxa-6,9-diazabicyclo[10.2.2]hexadeca-12,14,15-trien-4-yl]-, [3R-[3R*,4S*(2S*,3R*),7S*]]-	C31H44N4O4	536	830	830	96.340000000000003	55517-65-2	114.07	290.115	654.37	658.066	658.119	662.119	0.159469	254	121189	849529	37516.4	10450.4	59744.1	261834	491332	1.14807e+06	4092.02	1.10216e+06	2378.05	183256	20579.7	20128.7	12332.1	0	506331	115007	102589	8242.3	20705.5	254769	961291	335921	56845.7	63227.3	864010	333654	71889.4	344601	7450.44
681		0	0.88	Feature 00681							57.1019	462.298	654.82	658.678	658.669	661.119	0.154815	254	332643	681096	607059	380781	550240	598937	572037	658647	551598	268995	461097	284213	296881	323390	560760	173718	472923	355332	496234	412290	7109.68	536142	700097	415882	328253	662969	837911	707377	270449	354154	351425
687		0	0.79000000000000004	Feature 00687							71.1155	274.127	663.769	667.825	668.069	669.919	0.159598	254	91811.2	35771	15205	37349.6	13573.4	23926.2	16170.3	22541.4	5069.04	12202.9	6232.06	0	3908.9	15216.5	31400.3	1107.56	769.091	3673.36	2415	792.947	0	18305.2	45228.6	233.69	5707.68	559.952	17530.9	26839.8	30942.6	45673.6	76211.4
801		0	0.72999999999999998	Octane, 2,7-dimethyl-	C10H22	142	771	771	35.719999999999999	1072-16-8	57.105	126.628	801.61	807.025	807.01	811.16	0.120494	254	22586.5	5224.66	38914.5	64974	13593.5	118712	18533	1.43551e+06	13568	66975.2	86774.6	15819.2	66716.9	29110.2	68546.9	25677.7	22540.8	21778.9	78875.6	12340.4	118812	1331.17	457302	143820	8954.96	293883	15850.9	72160.4	0	43061.7	22607.9
847		0	0.75	Feature 00847							74.0554	588.331	900.354	907.16	907.053	911.153	0.144805	254	39448	42292.9	80897.1	55312.3	23440.5	35768.3	122593	55084.9	20695.8	52435.6	70624.2	16805.6	11756.2	8888.57	34224.5	9556.49	32350.6	27275.8	14068.6	10497.9	4861.99	322568	836262	11229.5	14553.2	828718	1.0316e+06	2.28326e+06	0	8221.56	43195.7
889		0	0.76000000000000001	Heptane, 2,2,3,3,5,6,6-heptamethyl-	C14H30	198	789	804	12.640000000000001	7225-67-4	71.1272	306.043	1259.93	1263.61	1263.53	1268.13	0.075021	254	26483.9	3702.51	40370.7	353.188	4057.22	31887.7	10653.8	84423.9	10088.8	15219.2	0	6405.43	8592.98	27977.4	3583.87	8586.57	6060.74	11242.5	3038.23	1813.29	3709.91	28024.9	86141.1	14030	6440.93	106166	106964	27584	17975.5	20128.4	45226.8
429		0	0.76000000000000001	Feature 00429							112.1	179.947	447.733	449.901	450.133	452.833	0.207063	253	3770.14	390983	326755	2504.81	11131.7	9627.79	320275	204920	40382.9	226258	49450.5	8593.69	1371.3	8163.41	8031.63	242335	5730.58	1461.38	9499.65	292393	2533.43	206832	3697.2	12946.3	16168.3	1167.33	11491.8	98630.7	14535.3	6483.58	25018.3
506		0	0.78000000000000003	Feature 00506							110.079	1093.73	499.38	501.851	501.779	504.129	0.140921	253	209208	1.66925e+06	1.20316e+06	1.17308e+06	1.01767e+06	1.12137e+06	1.36142e+06	1.14124e+06	1.10733e+06	1.25211e+07	128511	413458	131039	124104	974652	532034	342944	760629	283351	1.87504e+06	357668	945836	77768.1	119690	1.10699e+06	1.02744e+06	1.55103e+06	239273	537065	59027.7	1.4654e+06
553		0	0.78000000000000003	Feature 00553							131.071	9889.27	525.178	530.542	530.628	535.677	0.421319	253	2.89294e+06	3.02538e+08	180.666	8.71942e+06	3.54679e+06	7.42631e+06	880.961	7.3876e+08	5.89835e+06	1.31249e+08	8.10046e+06	5.84154e+06	45805.8	9.67797e+06	9.89629e+06	128932	3.41592e+06	1.51369e+06	2.5743e+06	2.25851e+06	46443.5	32240.6	1.10038e+07	6.97189e+06	5.94818e+06	5.35613e+06	1.15014e+07	2.34506e+06	16723.2	3.14343e+06	6.2009e+06
650		0	0.93000000000000005	2,4-Di-tert-butylphenol	C14H22O	206	921	921	70.939999999999998	96-76-4	191.171	4649.45	617.472	620.68	620.872	623.322	0.220499	253	1.15548e+06	1.81282e+06	2.42885e+06	1.26017e+06	1.58273e+06	13752.6	1.76002e+06	1.86774e+06	1.40098e+06	2.18222e+06	1.11295e+06	1.12508e+06	1.2299e+06	1.19079e+06	1.60144e+06	27349.6	1.46319e+06	1.3888e+06	23738.7	2.23482e+06	1.08665e+06	1.57013e+06	1.85543e+06	1.63609e+06	1.49779e+06	2.68884e+06	2.34074e+06	3.88991e+06	2.68384e+06	3.07025e+06	3.64861e+06
653		0	0.80000000000000004	Hexadecane	C16H34	226	841	841	13.539999999999999	544-76-3	85.124	187.572	625.071	626.033	626.021	627.571	0.0757816	253	1419.32	21705.1	42974.6	4758.5	11079.8	57743.7	28348.6	1.83728e+06	42515.2	157262	33299.5	3433.12	12410.2	10118.7	36234.6	0	5058.87	41395.6	3873.28	17409.5	0	34432	58140.5	14299.1	20207.1	12175.8	5050.52	17019.4	5158.75	76130.8	64646.7
657		0	0.70999999999999996	Feature 00657							131.079	732.338	628.221	633.059	632.871	640.021	0.303706	253	49323.7	1.16421e+07	0	63649.4	274194	110861	59424.6	1.68415e+07	89346.3	1.3836e+06	62906	45407.9	24102.5	39507.9	13729.4	31162.5	31325.9	170596	57174.9	139797	14817.3	22964.9	114736	0	43631	18793	272178	72575.3	110999	27359.6	68552
694		0	0.69999999999999996	Feature 00694							84.0719	224.611	679.218	685.16	684.918	691.117	0.250195	253	85202	1.73613e+06	10835.7	1580.92	48369.3	29113.4	25146.6	3.75282e+06	13804	460088	3895.18	2986.71	10421.5	11619.9	16985.1	44490.1	14955.6	1.62276	6798.59	16884.8	13191.1	4297.56	35070.8	6699.97	13996.3	7171.05	24711.1	7470.61	12001.7	26720.7	105014
765		0	0.90000000000000002	Feature 00765							112.165	729.21	758.263	761.885	762.363	764.063	0.151762	253	1020.02	775037	7085.75	960.317	1.36323e+06	2303.2	4279.24	20275.4	0	58811.3	1.03809e+06	468310	632315	784891	505.74	294182	359.582	1283.78	701902	23066.4	3611.94	1247.04	948.626	5296.6	1045.91	1442.31	6058.95	6709.8	2379.25	5837.84	5696.61
821		0	0.85999999999999999	Feature 00821							149.046	483.896	835.808	839.308	839.108	843.158	0.183238	253	10459.2	1.02361e+06	1.13044e+06	959989	1.43704e+06	1.46906e+06	999666	882645	1.66536e+06	23425.1	1.68003e+06	291713	538207	839555	775380	379080	1.40378e+06	772271	759580	387758	593541	302235	430067	231347	357685	417026	565677	439004	3727.72	492179	689346
30		0	0.70999999999999996	1,2-Propanediol, 3,3'-oxydi-, tetranitrate	C6H10N4O13	346	999	999	14.220000000000001	20600-96-8	60.4494	59.8009	197.249	199.258	199.299	200.049	0.179258	252	23955.5	34580.8	21014.2	6147.89	58589.3	948.417	48813.6	162226	29556.4	59999.7	11372.8	9304.87	1203.3	42558.5	37612.7	25129.1	16192.8	10571	935.149	18740.5	6000.57	16266.3	53057.5	7605.32	5285.45	29248	49134.3	20578.8	83486.2	9453.71	87008.6
233		0	0.72999999999999998	1,2-Propanediol, 3,3'-oxydi-, tetranitrate	C6H10N4O13	346	999	999	14.220000000000001	20600-96-8	60.4518	57.1642	304.542	306	305.992	306.792	0.10356	252	3986.43	11768.5	49390.7	1318.25	18026.6	31440	32165.2	27352.6	14442.5	11551	16192.6	26353	27442.3	13322.5	6613.66	131834	56224.5	8645.4	44276.7	26862.3	3196.09	47723.6	23509	38959.3	91847	21585.9	60419.6	59909.8	110423	48518	3445.13
248		0	0.76000000000000001	1,2-Propanediol, 3,3'-oxydi-, tetranitrate	C6H10N4O13	346	999	999	14.220000000000001	20600-96-8	60.4495	67.9358	318.341	319.308	319.291	320.141	0.0966477	252	14322.2	35284	28627	33907.4	100934	14473.9	13379.5	11160.6	28557.8	168140	11956.1	27224.3	144854	12999.3	12374.9	44100.8	10280.6	20443.2	32932.6	49212.7	16245	72216.1	2585.53	4773.87	8997.8	51242.2	42694	39475.5	4083.47	1802.72	3896.2
332		0	0.73999999999999999	1-Amino-4-methylpiperazine	C5H13N3	115	933	933	95.859999999999999	6928-85-4	99.1132	652.274	376.887	378.385	378.487	380.287	0.161183	252	2487.75	321.643	11441.2	7200.85	1811.28	110339	2320.59	0	208544	4625.91	48930.9	104638	20691.1	47740.2	21303.8	15317.9	2074.74	22778.8	62302.1	6550.2	26207.8	64083	7982.72	70724.2	37988.4	32521	5304.48	15152.2	2222.73	11690.8	6204.14
530		0	0.71999999999999997	Propionic acid, 2,3-dimethylphenyl ester	C11H14O2	178	790	790	38.789999999999999		122.085	573.282	511.879	522.167	521.978	526.078	0.375393	252	21456.9	19184.3	217212	2.92706e+06	828559	315066	596234	71823.6	55959.8	568230	1.20562e+06	19910.7	46407.2	7561.62	999069	12201.9	16355.9	168057	629257	40598.7	32901.3	73884.7	5613.33	3438.44	71248.3	202097	816453	316695	35177.7	3863.58	569639
537		0	0.82999999999999996	Indole	C8H7N	117	939	955	59.439999999999998	120-72-9	117.072	5212.91	520.778	525.297	525.178	530.178	0.334961	252	12591.4	1.19774e+08	2.85809e+07	3.01578e+07	26960.9	1.62047e+07	3.37551e+07	1.61697e+08	1.80852e+07	4.58919e+07	1.53835e+07	87277.4	3013.18	2605.66	1.6983e+07	112936	23263	12538.7	9757.69	1.34445e+07	77041.7	21836.9	34841	0	19640.6	66445	2.20628e+07	18588	166481	1.62635e+07	1.54732e+07
631		0	0.73999999999999999	Sulfurous acid, 2-ethylhexyl undecyl ester	C19H40O3S	348	852	870	12.09		71.1174	468.975	601.773	605.524	605.773	608.823	0.143213	252	5709.45	442076	40884	43086.8	119353	190906	18108.2	7.06519e+06	15165	24374.6	7553.1	11081	82969.6	12504.5	36851.7	10577.3	20445	15542.6	602.722	39216.4	0	9686.48	13315.2	22570.1	0	14648.1	18169.9	19069.3	133395	318609	580702
744		0	0.71999999999999997	Tetradecanoic acid	C14H28O2	228	827	827	77.359999999999999	544-63-8	73.0625	502.943	731.665	737.243	737.314	742.164	0.285784	252	308417	6.33224e+06	379708	40412.9	96936.3	21078.6	2.73746e+06	2.55152e+06	11484.4	1.54525e+06	3.33112e+06	46619.8	0	129255	26522.4	17714.1	98461.8	33946.1	3563.75	2.9258e+06	6805.29	89051.3	18068.9	20930.9	38021.5	19876.8	4.00788e+06	68147.6	35665.2	26623.8	41439.5
865		0	0.69999999999999996	Feature 00865							59.0707	230.277	1019	1028.62	1028.45	1036.8	0.221124	252	26200.4	840980	627835	44303.9	14631.5	506851	15600.4	1.45546e+06	75480.4	1.4934e+06	19408.6	754999	52747.6	19875.3	6563.64	11449.7	12687.6	23191.9	23726.1	322530	74059.1	115440	12177.6	324439	76730.8	21245.1	9075.89	26049.3	22815.6	28515.4	303449
872		0	0.82999999999999996	Docosanoic acid, methyl ester	C23H46O2	354	737	737	56.170000000000002	929-77-1	74.0561	391.934	1083.29	1090.85	1090.64	1098.49	0.179831	252	0	0	96477.5	11696.5	20313.9	0	38284.8	18161.8	47023.3	41453.6	11470.2	47697.4	133700	12151.4	9696.28	23296.5	29743.7	2287.59	12834.8	42310.6	24386.1	29133.1	1.07165e+06	23860.6	4520.37	1.1558e+06	1.43374e+06	3.31228e+06	38166.1	20276	2917.24
230		0	0.75	1,2-Propanediol, 3,3'-oxydi-, tetranitrate	C6H10N4O13	346	999	999	14.220000000000001	20600-96-8	60.4506	53.9046	300.842	301.941	301.942	302.792	0.0976855	251	3083.1	2668.56	42484.3	93871.3	53064.5	58607.7	48988.9	113755	92548.8	16900.5	15178.5	36419.2	3075.45	13552.2	113921	75241.9	8698.14	13935.6	24217.8	14813.7	40537.3	56005.7	75936	15888.9	6815.57	117293	38150.2	8887.75	53456.8	30946.1	21015
254		0	0.92000000000000004	Feature 00254							191.06	1640.3	321.391	326.457	326.791	332.74	0.653635	251	14755	9524.52	2041.38	38416.1	28437.8	20910	7923.93	337803	29481.1	1.64462e+07	72138.1	20421	34114.4	0	5660.8	5900.48	14033.2	11275.3	44506.9	8252.83	19806.4	42958.2	13217.3	40005.2	39298	12108.4	7353.41	357.515	1322.72	57902.5	110332
274		0	0.76000000000000001	Hex-2-yn-4-one, 2-methyl-	C7H10O	110	758	902	41.590000000000003	52066-33-8	67.0743	1744.73	329.99	334.046	333.54	339.19	0.558282	251	295381	1.0835e+07	34434.1	50355.9	43298.9	8550.56	18762.6	2.95602e+07	100493	5.20388e+06	66803.3	633277	24819.1	24136.2	56577.8	27616.5	43766.6	164565	287889	117904	38348.1	99205.8	45820.6	9095.14	192.891	102118	87437	56668.3	419142	41618.2	25285.4
360		0	0.84999999999999998	Succinic acid, 4-cyanophenyl 2-methoxyethyl ester	C14H15NO5	277	779	779	97.650000000000006		159.102	287.199	398.186	399.271	399.286	399.936	0.0549201	251	7705.99	12565.9	4030.56	1740.94	2151.26	2482.69	8511.8	71520.5	3084.55	1265.44	4499.93	0	6242.07	1357.51	6959.55	2552.88	3656.16	1275.59	5018.66	544.764	3324.92	0	2110.63	3510.69	1002.35	3775.96	23038.9	42952.5	1491	279.332	7011.61
396		0	0.81999999999999995	Phenol, 2,5-dimethyl-	C8H10O	122	874	874	13.43	95-87-4	122.088	3901.61	422.784	426.462	426.184	430.084	0.256771	251	2485.94	940656	1.08106e+06	1627.51	11139.1	2286.42	2.88655e+06	1.01402e+06	4459.52	6.79801e+06	3070.28	780.603	8979	10529.3	3.9573e+06	11511.4	5138.15	10921.4	5105.96	805645	0	6154.85	26563.7	4464.23	4588.06	7129.74	10289.1	6006.2	12226.1	11110.8	319680
497		0	0.75	cis-4-Hydroxycyclohexanecarboxylic acid lactone	C7H10O2	126	791	807	80.329999999999998	4350-84-9	67.0914	551.574	491.83	497.588	497.58	505.329	0.440733	251	30178.7	1.0251e+07	256123	1.03881e+06	40387.1	1.25553e+06	556300	1.11001e+07	6.70199e+06	1.21089e+06	2.37996e+06	1.3897e+06	2.29867e+06	903974	483111	23812.8	0	210834	14462.5	697049	22096.6	1.04776e+06	2.53917e+06	1.96128e+06	188410	807.466	2.23497e+06	2.64133e+06	0	848761	1.0693e+06
519		0	0.69999999999999996	Phenol, 3-amino-	C6H7NO	109	907	907	53.32	591-27-5	80.0831	29659.6	505.979	512.431	512.529	521.478	0.463966	251	97290.6	1.24323e+08	122617	2279.16	32689	22812.6	233952	2.67766e+07	43900.9	6.60848e+08	7451.68	25665.5	35462.7	0	112108	13407.8	6400.67	11454.5	26988.5	111367	54823.9	25330.3	70195.2	129627	15534.6	27654.8	35235.7	58250.2	83773.4	259837	142508
546		0	0.83999999999999997	Feature 00546							131.081	9084.12	521.578	526.967	526.828	532.327	0.401693	251	27958.3	5.29967e+07	4.00982e+07	8.14812e+06	3.43328e+06	7.87899e+06	3.3102e+07	6.95191e+08	6.04136e+06	1.46253e+07	8.51299e+06	6.32859e+06	0	8.37598e+06	1.04683e+07	45106	3.58667e+06	1.43426e+06	6232.05	2.2964e+06	53506.6	31030.3	1.12926e+07	7.28054e+06	6.27822e+06	3923.53	1.20615e+07	44056.2	39351.6	3.41167e+06	6.76531e+06
716		0	0.75	Feature 00716							115.066	182.043	706.616	711.143	710.966	715.616	0.187014	251	30432.4	93076.1	20763.8	545.373	20634.2	20847.7	12777.6	1.53916e+06	12945.2	667149	53370.3	12077.5	17287.5	10812.4	21341.1	5012.74	15759.1	7024.2	43992.5	148172	5909.17	25080.5	57384.6	82215.5	14350.1	7738.74	337870	9448.98	548.402	51315.3	6892.52
756		0	0.84999999999999998	Feature 00756							71.1168	193.383	752.063	754.365	754.363	756.113	0.088236	251	40212.5	60026.5	187628	79697.1	33353.5	91888.1	110818	4887.97	170864	58793.4	7247.37	28877.5	10113.6	22314.1	50022.9	12693.8	81260.7	7551.19	0	277507	25604.5	48884.1	194508	23421.6	136360	85478.6	117614	275322	16623.5	119936	9242.12
831		0	0.76000000000000001	Feature 00831							479.143	140.788	859.456	860.396	860.406	861.156	0.0304358	251	1855.49	11452.1	1212.53	1921.83	19185	416.434	19.4267	163735	12159.8	582.002	4032.1	16373.9	6284.13	5953.8	3980.71	20931	291.588	1582.87	4262.9	12936.3	2176.06	8283.01	83168	2321.52	6903.37	19565.9	4303.11	11166.6	1051.95	1865.88	5148.01
833		0	0.76000000000000001	Heptadecanoic acid, methyl ester	C18H36O2	284	733	733	74.510000000000005	1731-92-6	74.0557	211.73	855.057	861.699	861.556	866.756	0.195389	251	26644.2	27260.3	80810	49897.3	10773.3	76321.9	14851.7	42970.5	77027.5	102313	15392.2	18191.2	2486.08	9960.47	987.389	7809.41	5093.92	158428	15066	14333.5	20285.6	12870.9	579058	10833.9	20484.7	678931	846881	1.64597e+06	5165.08	38974.7	24301.5
874		0	0.78000000000000003	Vinyl 2-ethylhexanoate	C10H18O2	170	834	834	88.290000000000006	34426	57.1073	184.202	1086.44	1093.57	1094.04	1099.14	0.172247	251	14846.3	6723.86	58406.5	21818.4	66693.5	39081.7	400651	32538.2	4934.36	18405.3	26535.9	84750.6	3671.5	14947.6	58910.4	14459.1	9733.85	10692.7	35216.9	10294.1	10395.7	0	395753	13010	310707	300380	345120	815146	10093.6	42188	10382.8
877		0	0.81000000000000005	Succinic acid, 2,2-dichloroethyl tetrahydrofurfuryl ester	C11H16Cl2O5	298	716	755	12.609999999999999		85.1219	1197.98	1098.64	1101.12	1101.04	1105.04	0.0742903	251	14143.5	19721.2	15094.8	12378.7	1454.01	28209.8	10463.9	0	2433.96	40976	0	8106.27	477.838	12002.7	10735.2	0	5355.87	1841.24	5461.1	0	0	0	9.08612e+06	18730	3172.81	8.618e+06	9.12042e+06	9.8177e+06	2927.45	6999.05	28142.3
880		0	0.88	Isopropyl Alcohol	C3H8O	60	999	999	40.329999999999998	67-63-0	59.0839	276.942	1099.19	1107.88	1107.74	1117.54	0.240161	251	7263.15	95509.4	9087.65	14594.7	140169	16319.2	18399.5	676486	22959	261350	70786.7	40952.6	150349	26083	24778.9	50977.5	40810.5	27659.8	37143.5	712619	34929.2	213202	32638.8	28025.1	33179.8	7052.34	15242.9	26142.1	316071	149439	56014.9
884		0	0.81999999999999995	Feature 00884							74.0555	402.334	1129.89	1138.33	1138.39	1144.09	0.190201	251	78009.6	0	113523	6213.03	7949.01	50006	41327	0	15695	28103.9	17580.6	67259.8	23412.7	130592	15329.7	64386.3	75717.9	52178.7	71063.8	130281	49933.6	71458.5	1.08797e+06	22650.8	32678.9	1.09056e+06	1.49958e+06	3.49568e+06	20084.6	194631	17193.5
886		0	0.71999999999999997	Pentanamide	C5H11NO	101	777	799	62.229999999999997	626-97-1	72.0748	1500.3	1209.83	1213.91	1213.58	1218.33	0.11026	251	9709.51	5.32838e+06	4.50492e+06	1551.04	15416.9	7578.84	9.47415e+06	1.79631e+06	20278.2	2.04376e+06	9020.01	34654	21770.8	7.34235e+06	12925.5	8346.19	14274.4	4329.86	6697.12	3881.57	0	2320.91	2020.79	5.6753e+06	5.51132e+06	3493.04	7.22798e+06	6457.34	12316.6	2185.63	24122.3
77		0	0.73999999999999999	1,2-Propanediol, 3,3'-oxydi-, tetranitrate	C6H10N4O13	346	999	999	14.220000000000001	20600-96-8	60.4468	56.7516	208.298	210.745	210.748	211.798	0.183482	250	52297.8	6822.4	78140.7	7479.14	16847	49812.6	2270.18	81895.2	11583.5	7408.23	5968.68	2610.33	13998.9	16889.5	17318.6	2549.66	65764.6	9540.52	11125.1	6007.15	91012.1	2675.78	12435.2	41822.5	0	27813	34057.9	11314.4	13907.6	6524.35	29223.4
166		0	0.82999999999999996	Pyridine, 2-methyl-	C6H7N	93	877	877	46.039999999999999	109-06-8	93.0777	718.576	258.395	261.6	261.195	265.045	0.511695	250	6945.04	7822.03	1115.84	19651.9	4959.66	752.734	19317.9	5.82539e+06	1391.19	220239	5796.18	2765.88	525.191	8137.28	54522.9	0	5632.47	26540	19622.2	913.666	1759.43	27149.4	55729.7	86.5146	23330.3	157889	22135.8	14307.9	8083.86	3515.6	6167.94
179		0	0.80000000000000004	Disiloxane, hexamethyl-	C6H18OSi2	162	819	869	71.870000000000005	107-46-0	147.086	186.534	270.294	271.69	271.644	273.594	0.180568	250	10000.2	7254.47	6889.63	19279.8	4116.3	8566.08	15790.3	944400	8010.31	13040.5	9850.42	26478.4	4045.23	15865.2	5077.49	8312.21	17239.6	5656.15	11689.8	5205.87	11170.2	9496.74	16374.2	15001	19852	8787.34	13605.3	19025.1	76.3965	8685.73	14934.9
253		0	0.72999999999999998	Feature 00253							193.009	418.094	323.091	325.87	325.641	330.29	0.269861	250	594604	1.37868e+06	603775	248008	460758	587849	512502	524663	643677	1.57227e+06	107774	981100	156397	143085	208814	997306	228777	275565	55922.3	811253	232756	982931	924115	611160	126688	446378	511073	1.23413e+06	837866	71547.3	133821
300		0	0.90000000000000002	2,3-Dehydro-1,8-cineole	C10H16O	152	720	720	51.57	92760-25-3	109.092	583.27	346.339	350.264	350.989	354.939	0.404813	250	1280.31	14903.4	271837	1877.59	3416.48	8065.72	271393	3.52578e+06	66635.7	201741	3263.23	3090.24	985.587	2766.35	2021.32	622410	4356.07	3705.38	79874.5	17678.9	2903.71	342102	8907.69	1979.77	284266	6733.64	12647.1	18624.6	5757.69	220378	28232.5
304		0	0.70999999999999996	1,2-Propanediol, 3,3'-oxydi-, tetranitrate	C6H10N4O13	346	999	999	14.220000000000001	20600-96-8	60.4514	55.4798	354.439	355.277	355.289	356.039	0.0813834	250	60187.8	15991.3	8852.47	49544.4	52501.8	15883.1	28544	12498.5	41913.6	0	79183.5	24046.9	117677	49666.6	30351.8	96912.3	27407.9	59017.8	22311.2	79048.5	28841.2	52356.7	117227	3069.78	16751.5	53557.8	6429.73	70320.7	0	736.862	2540.57
313		0	0.83999999999999997	Feature 00313							122.098	490.672	359.688	362.472	362.388	366.388	0.18601	250	22658.3	21559	4408.38	1797.49	22025.2	6054.02	9529.32	3.69008e+06	38964.4	1.44717e+06	9284.34	6530.63	11882.8	4223.25	18319.6	2782.58	4293.32	16089.2	5258.85	62798.8	15649.5	6000.92	11189.5	5495.96	5023.85	15320.7	14113.2	10789	19992.8	16267.7	14729.7
371		0	0.75	Phenol, 3-methyl-	C7H8O	108	887	888	28.260000000000002	108-39-4	107.065	23903.7	404.586	409.456	409.485	414.435	0.33087	250	6425.23	2.91514e+09	4.52383e+08	12340.6	46082.8	16701.8	1.92654e+07	1.1295e+09	14112.4	6841.02	59620.1	7403.29	9907.89	7513.71	0	13062.2	12398.4	18740.1	14646.9	17801.9	3765.92	6203.03	30396.7	16478.5	37198	3319.2	24134.4	38198.3	5446.21	17042.8	3.7938e+07
395		0	0.75	1,2-Benzenediol, o-(2-bromopropionyl)-o'-(4-ethylbenzoyl)-	C18H17BrO4	376	714	804	16.210000000000001		133.069	138.224	421.235	425.928	425.784	430.284	0.337351	250	8500.49	13058.7	18656.4	13950.6	36857.1	38948	20377.5	1.67436e+06	4327.01	633575	14825.2	18438	20820.7	40424.3	25238	123924	23561.8	55464.3	20562.1	26109.7	29311.1	7671.99	3053.13	3659.43	17914.4	25039.6	18360.9	6478.07	30910.2	20683.9	23322
419		0	0.83999999999999997	Feature 00419							112.096	268.923	443.883	446.454	445.683	449.733	0.371399	250	3299.38	20660.1	13341.3	2779.37	35664.5	21531	42642.9	394364	103192	164042	52835	144103	11674.8	3145.49	172518	309930	187532	10181.3	46675.1	294803	2007.03	219657	14919.1	0	57986.6	113.525	228733	25061.8	6519.6	39963.3	38059
430		0	0.80000000000000004	Feature 00430							127.08	1609.24	445.233	450.365	450.433	454.032	0.270397	250	4738.46	1.19903e+07	6.77555e+06	2970.76	5518.66	128909	9928.3	1.4799e+07	870.316	6.76018e+06	5074.64	2586.71	3875.87	114.629	4.21553e+06	750.945	2318.84	2362.16	2118.96	34318.4	3757.75	6675.46	9752.28	6502.39	4052.92	3250.45	139586	6833.19	3532.84	3290.75	5.40978e+06
536		0	0.76000000000000001	Propane, 1-isothiocyanato-3-(methylthio)-	C5H9NS2	147	792	792	91.540000000000006	505-79-3	101.046	1108.56	523.878	528.509	528.678	532.627	0.250695	250	42248.8	1.52134e+07	14514.5	4296.38	11360.5	8693.38	518381	3.21068e+07	7168.99	139719	46073.8	5661.7	18095.1	30064.6	44029.7	11560.8	6579.65	4561.47	7912.02	3942.34	7701.6	10496.7	2955.28	20531	4232.07	3832.16	4708.98	5603.21	2206.03	0	23690.7
552		0	0.89000000000000001	4-Acetoxy-3-methoxystyrene	C11H12O3	192	736	762	35.840000000000003	46316-15-8	150.088	3388.42	528.628	534.043	533.627	538.427	0.317832	250	10273.2	4.65762e+07	3.82689e+06	105835	3.18341e+06	3.75946e+06	2.28671e+07	6.8556e+07	3.97677e+07	3.15107e+07	1.07219e+07	1292.22	56810	7058.9	7.59526e+06	2673.76	0	2.24125e+06	384.583	2.4067e+06	3762.58	1925.68	1282.92	5.26895e+06	4.27928e+06	17460.7	1.16513e+07	127.894	3163.34	1.45735e+07	3.16838e+06
565		0	0.93000000000000005	3-Aminophenol, TMS derivative	C9H15NOSi	181	865	874	71.010000000000005	36309-43-0	166.092	3971.26	544.627	545.78	545.727	547.426	0.0779601	250	2676.69	72533.1	31643.8	307.671	23226.8	0	4029.18	45631.1	36092.5	7895.94	10506.5	17860	2420.65	4082.44	2298.61	5276.91	13592.5	3110.85	2754.78	0	2777.5	15035.7	11357.5	918.301	5723.87	10867.3	7467.41	0	3249.45	3628.21	4857.51
569		0	0.90000000000000002	Naphthalene, 1,2-dihydro-4,5,7-trimethyl-	C13H16	172	749	818	66.569999999999993	53156-11-9	157.106	760.758	548.776	550.735	550.576	553.776	0.141921	250	8261.29	1.37772e+06	198322	85640.7	63973.8	109347	354701	3.80795e+06	121001	644745	68695.1	130580	2198.55	6846.69	11787.9	3200.88	90512.2	3799.86	2050.29	731510	3920.1	3682.79	340681	146115	18356.9	287490	684547	490963	10415	50903.5	96797
572		0	0.73999999999999999	Phosphonic acid, ethyl hexyl ester	C8H19O3P	194	718	718	33.990000000000002	1656-73-1	111.059	505.619	549.676	552.716	552.526	557.476	0.17373	250	9439.49	212427	598338	24854	7545.1	5020.54	65496.2	2.56859e+06	58373.7	80375.9	6527.42	6740.43	433.288	13273.9	131460	2101.39	7494.72	21610.9	5477.35	41892.7	105.382	15319.4	14739.1	18905.6	163.859	7183	7523.28	14316.9	6101.77	24280.3	540907
603		0	0.82999999999999996	1H-Indole, 2-methyl-	C9H9N	131	833	846	23.91	95-20-5	130.096	12192.3	564.925	572.608	572.575	577.425	0.399413	250	5.46749e+07	0	5.76101e+07	4.77939e+08	7.355e+07	1.61987e+08	2.23824e+08	0	3.37194e+07	6.32553e+07	1.09802e+08	1.66053e+08	2.43158e+08	4.4883e+07	5.98986e+07	5291.78	1.78531e+07	2.86398e+07	2.74937e+08	1.91314e+07	11581.9	5.77376e+07	5.29383e+07	4.12364e+07	4.23213e+07	6.02701e+07	7.95032e+07	4.5158e+07	9094.49	9.1192e+07	3.65663e+07
771		0	0.89000000000000001	Ethionamide	C8H10N2S	166	871	871	96.75	536-33-4	166.075	5714.2	762.013	767.159	767.162	770.612	0.112023	250	7077.42	60266.4	7305.81	1648.55	12084.4	6096.43	23411.8	8749	0	52128.8	3075.82	10867.8	3550.31	3977.56	2912.16	4217.46	0	1668.53	10455.6	3344.41	7885.11	5803.36	6409.23	5059.2	8003.23	8950.74	33662.4	9191.02	5876.17	3082.04	12540.2
807		0	0.79000000000000004	Feature 00807							192.111	829.002	817.609	820.599	820.509	824.209	0.098882	250	0	1.33423e+06	39185.7	4221.69	23098.2	6093.05	0	6.62096e+06	3817.72	4.66765e+06	4640.69	6331.59	8636.26	16449	3662.12	14861	5614.95	9263.21	4469.48	2.82177e+06	2818.52	9216.82	6715.33	9055.66	20495.5	4132.55	7654.92	12597.9	0	496.656	22738.1
868		0	0.76000000000000001	Heneicosanoic acid, methyl ester	C22H44O2	340	707	707	46.240000000000002	6064-90-0	74.0556	368.012	1037.4	1044.13	1044.14	1050.54	0.182344	250	25149.6	13095.2	14491.3	99067.8	6600.45	58489	50233.5	161798	0	161236	10780	41447.6	37367.9	14047.4	15912.5	7603.58	12840.9	30075.6	7331.75	136130	74146.9	44657.7	885154	10020.5	29887.8	925119	1.15445e+06	2.79365e+06	12993.2	7547.98	8628.18
873		0	0.81000000000000005	Isopropyl Alcohol	C3H8O	60	999	999	40.329999999999998	67-63-0	59.0725	99.3375	1083.19	1094.23	1094.19	1102.99	0.212842	250	13875.3	293911	156829	148837	32769.5	59525.1	3680.1	1.47947e+06	13334.5	369991	6426.58	7116.87	52408.4	17929.6	2345.39	81122.5	15929.3	15072.2	0	13569.4	2027.51	7232.9	16403.5	51214.7	21056.1	84860.7	61157.7	0	2116.2	12688.3	47773.7
887		0	0.79000000000000004	Sulfurous acid, decyl 2-ethylhexyl ester	C18H38O3S	334	862	878	7.46		71.1275	488.185	1212.28	1216.67	1216.48	1221.13	0.0927953	250	6491.62	17204.3	343059	12429.1	1001.36	17791.6	27627.5	162188	75247.6	12206.2	1451.06	20537.4	1828.48	582207	10274.3	26413.1	1012.49	4951.64	690.916	90798.2	2960.08	42521	45799.9	265079	143804	80268.1	46318.6	9213.49	6180.76	6977.96	13180.5
29		0	0.87	Disiloxane, hexamethyl-	C6H18OSi2	162	929	929	68.859999999999999	107-46-0	147.07	551.391	195.999	199.579	199.599	200.899	0.267732	249	6426.46	24641.8	46483.9	6884.14	9111.67	2189.45	8516.92	2.41794e+06	5471.86	2.72514e+06	30796	183278	2410.8	25613.3	34578.2	47517.2	1805.98	17222.1	9767.42	14188.4	13662.6	19236.3	43627.6	25316.2	634.592	24208.1	6743.32	10986.2	21454.1	9491.8	3661.37
211		0	0.70999999999999996	1,2-Propanediol, 3,3'-oxydi-, tetranitrate	C6H10N4O13	346	999	999	14.220000000000001	20600-96-8	60.4505	57.6542	286.493	287.649	287.643	288.843	0.104732	249	92546.7	15085.2	0	2058.83	30557	34350.4	37869.6	18224.2	52921.8	9758.9	16194.6	17843	9247.91	7051.46	11453.2	714.375	28168	0	43646.9	25880.2	105712	68013.4	1173.9	23860.7	23650.9	7365.12	13094.2	771.907	16410.6	15769.1	23590.4
356		0	0.81000000000000005	Feature 00356							295.082	177.731	396.786	397.364	397.386	398.736	0.0586867	249	3701.9	2614.95	2142.02	5765.95	16435.1	1059.31	10241.4	22069.9	19414.2	91222.3	2886.24	13596.5	10198.2	4712.27	8413.33	2693.79	13956	5984.59	9060.71	47718.8	1535.41	14406	193093	36152.8	38553.4	33838.9	64552.3	20428.8	10131.2	5605.79	234.96
390		0	0.78000000000000003	2(1H)-Pyridinone, 3,4-dihydro-	C5H7NO	97	891	891	69.620000000000005	57147-25-8	97.0712	2436.82	418.035	422.201	421.984	427.134	0.291955	249	22282.4	6.6911e+07	3705.2	50933.1	50460.8	4860.58	8.88238e+06	2.90509e+07	10214.2	4.82512e+06	15781.1	11823	10749.3	20779.8	50167	3735.42	479.293	17517.8	1168.85	562.79	18243.8	38092.4	14045.7	28997	24700	19679.1	48138	1729.26	17680.1	4204.39	51998.4
393		0	0.90000000000000002	2-(1H-Indol-3-yl)-2-(4-methoxyphenyl)ethanamine, N,N'-bis(trimethylsilyl)-	C23H34N2OSi2	410	773	773	41.759999999999998		308.057	290.654	423.484	424.042	424.034	424.434	0.0361824	249	31465.1	88494.4	57721.8	543.168	27937.1	1028.86	19274.7	312895	52700.3	148725	38181.7	946.703	25894	61967.6	36946.9	223.06	26968.7	28174.5	27276.2	4880.79	40522.3	34124.9	1309.79	22133.1	24308.6	42818.4	21753.6	23516.6	62573.2	47674.1	38257.4
398		0	0.72999999999999998	Feature 00398							123.103	867.391	424.384	428.329	428.334	432.184	0.245078	249	753.353	325977	6780.83	118396	16215.7	15740.6	2216.27	732200	2102.37	479242	16392.2	0	10422	1467.07	222654	4729.65	5726.15	2583.9	3164.87	9842.61	8057.06	9030.99	100.444	6361.38	0	7184.33	91213.6	32651.3	16930.7	33030.3	132.707
422		0	0.81000000000000005	Silane, cyclohexyldimethoxymethyl-	C9H20O2Si	188	785	785	86.680000000000007	17865-32-6	105.069	3291.43	438.383	443.758	443.783	448.933	0.317441	249	2.15376e+06	40222.1	1805.35	2.38726e+06	2.38147e+07	1.30114e+07	386.877	6108.46	3.68281e+06	0	8.74318e+06	1.66711e+06	17124.2	6.2493e+06	0	22641.5	7.34763e+06	7.91771e+06	3.53947e+06	2.65688e+07	18089.8	1.74927e+06	1.13051e+07	7.67641e+06	1.11375e+07	9.26724e+06	1.87592e+07	8.75876e+06	184203	9.97351e+06	0
489		0	0.84999999999999998	2-Coumaranone	C8H6O2	134	920	926	91.930000000000007	553-86-6	134.052	2121.1	487.08	492.542	492.88	498.13	0.481189	249	2.08749e+06	9.68532e+06	7.03798e+06	3.66661e+06	5.55056e+06	496.263	4.51192e+06	4.22819e+06	6.14273e+06	1.97056e+06	4727.29	4.05542e+06	3.20309e+06	4.34536e+06	6.50277e+06	73491.7	5.06642e+06	4.20637e+06	4.12902e+06	5.99002e+06	1.80987e+06	6.15767e+06	6.59973e+06	5.14852e+06	4.54831e+06	5.77497e+06	7.84683e+06	7.12143e+06	100456	4.19625e+06	210.211
523		0	0.81000000000000005	Benzene, (1-nitroethyl)-	C8H9NO2	151	810	882	11.880000000000001	7214-61-1	105.089	349.214	509.479	515.835	515.579	527.528	0.448018	249	26672.7	863723	225419	623593	137649	282.252	18325.1	1.1454e+07	23747.7	5.05147e+06	17052.8	15096.9	146454	87916.7	51406.5	0	80332.7	257887	714332	140738	185048	120867	89480.7	34575.7	48248.9	95834.2	48769.6	24933.6	14443.7	77362.1	6575.46
545		0	0.81000000000000005	Indole	C8H7N	117	868	885	37.469999999999999	120-72-9	117.087	5316.36	522.928	528.235	528.278	533.327	0.428751	249	0	4.03407e+06	2.95681e+07	3.18068e+07	3.03976e+07	1.70697e+07	3.45791e+07	24853.3	1.79065e+07	4.53417e+07	1.59073e+07	1.72136e+07	1.22151e+07	1.43516e+07	1.7723e+07	13745.6	1.22109e+07	1.51426e+07	2.04282e+07	1.32219e+07	31332.9	2.70039e+07	1.59846e+07	1.32756e+07	1.23707e+07	92420	2.26946e+07	1.7831e+07	12563.9	1.79605e+07	1.70358e+07
547		0	0.89000000000000001	Feature 00547							96.075	1294.54	520.428	527.799	527.478	532.927	0.39893	249	33095.2	1.58536e+06	431449	17059	114593	1288.11	36859.1	935137	63213.5	1.35223e+06	358894	44365.2	191212	200876	31295.2	32585.9	59357	79434.8	52740	332386	226353	71070.9	100968	49912.1	7280.94	148478	31671.9	278825	28949.4	55950	530750
633		0	0.72999999999999998	1H-Pyrrolo[1,2-c]imidazole-1,3(2H)-dione, tetrahydro-	C6H8N2O2	140	847	855	89.640000000000001		69.0794	2189.71	598.423	605.332	605.573	609.173	0.201328	249	146586	3.14167e+06	129204	921031	47504.3	60436.6	83825.3	7.34234e+07	23828.4	4.76449e+07	77554.6	1716.21	9140.36	56057.3	34664.2	11016.6	12510	17162.2	66955	0	18011.7	20189.5	36365.5	37397.7	35620.8	10383.8	183058	75424.4	32339.8	26404.8	49096.6
641		0	0.75	1,3-Cyclohexadiene, 5-(1,5-dimethyl-4-hexenyl)-2-methyl-, [S-(R*,S*)]-	C15H24	204	705	705	49.759999999999998	495-60-3	119.1	1293.68	608.973	614.289	614.722	619.622	0.305842	249	15573.3	5.15781e+06	5852.02	1790.48	1376.89	311918	85653.7	2.16839e+07	7461.03	2.0669e+07	26262.9	128510	28525.6	11842	66595.5	18383.8	5431.65	17924.2	51816.1	28628	36475.2	8324.51	14102.8	34686.7	12623.5	0	24714.8	5908.79	65054.8	53916.7	21996.4
654		0	0.76000000000000001	1H-Imidazole-4-carboxaldehyde	C4H4N2O	96	740	773	60.310000000000002	3034-50-2	96.1051	315.353	622.822	628.735	628.671	633.221	0.342729	249	9706.06	372856	50168.4	6220.45	30544	5613.85	339377	422984	30651.2	887542	789384	3009.87	17219.7	23626	109696	8046.3	16416.1	29958.7	171.897	18408.2	24010.1	164331	64517.5	3530.94	10011.4	47866.5	583010	21271.9	35200.3	59580.5	31343.5
812		0	0.76000000000000001	Feature 00812							123.07	415.149	822.159	827.846	827.809	836.408	0.251645	249	41180.5	1.92499e+06	66173.3	3065.96	51090.7	139592	174811	4.07237e+06	25354.9	1.46323e+06	3022.5	0	0	11610	26685.2	11469.8	7561.89	16014.8	9653.44	747202	4568.69	166.821	224101	65573.8	172149	0	28954.7	70068.4	42750.9	37277.4	55726.9
869		0	0.72999999999999998	Acridine, 9-butyl-9,10-dihydro-	C17H19N	237	890	890	24.390000000000001	22493-83-0	180.105	287.318	1044.84	1047.03	1046.89	1050.04	0.0720337	249	9372.35	2958.95	217.546	3535.34	12107.8	6198.35	8037.48	70148.4	5695.91	26458.4	13942.6	4456.52	1359.88	3849.07	2634.61	6049.76	10706.9	14236.4	2472.17	7536.4	11103.1	13189.4	7933.52	7993.37	11561	4829.79	4779.37	6820.6	11136.5	8984.99	5758.25
190		0	0.71999999999999997	1,2-Propanediol, 3,3'-oxydi-, tetranitrate	C6H10N4O13	346	999	999	14.220000000000001	20600-96-8	60.4527	55.0562	274.994	275.989	275.994	277.294	0.126422	248	45614.3	29805.2	35896.5	25802.9	46786.8	8245.22	15413.6	108339	80743.3	94823.1	2730.11	4717.48	28498.2	74274.8	42045.3	7379.63	36516.1	13825.4	32847.7	2177.88	91003	54591.8	0	6003.38	62944.9	6727.09	70920.1	48245.4	145784	121693	32454.8
198		0	0.85999999999999999	tert-Butylpentamethyldisiloxane	C9H24OSi2	204	912	916	62.439999999999998	67875-54-1	147.07	1637.86	276.494	280.712	280.694	282.493	0.223686	248	19229.8	9615.04	130491	7371.82	15098.8	130130	11804.7	423012	212701	1.55595e+07	20404.5	45023.3	4375.99	4475.03	6227.41	3324.49	12047.8	13223	21322.4	85360.8	73200.3	53043.6	12443.7	188219	11298.8	2400.36	106376	11188.4	4969.69	3959.69	6856.03
245		0	0.87	tert-Butylpentamethyldisiloxane	C9H24OSi2	204	929	932	52.140000000000001	67875-54-1	147.069	601.95	312.442	314.01	313.991	315.541	0.146868	248	6499.15	13120.2	5055.68	17579.7	1930.34	9892.27	0	23289.6	2862.15	2.83971e+06	4587.43	4785.2	15176.2	0	1614	10283	6770.81	3368.19	6705.71	6728.36	1690.71	11291.5	20818.9	5241.77	13535.7	1943.69	13059.6	5216.55	11973.9	4531.63	3853
374		0	0.70999999999999996	Feature 00374							95.0605	1060.9	407.135	413.223	412.985	418.735	0.447413	248	13805.8	2.92875e+06	39650.4	16655.2	2.26321e+06	31480.9	741038	903056	1324.53	3.02554e+06	4345.65	33747.6	14417.2	21044.4	47258.9	20080.4	31469.9	16397.8	60270.7	13864.6	29414	20970.1	331128	44106.9	357132	272537	713240	773307	38270.4	17385.4	55521.8
465	Warning: May be same compound as neighbor(s) (458)	0	0.83999999999999997	Undecane, 2,8-dimethyl-	C13H28	184	828	828	51.950000000000003	17301-25-6	71.1205	328.783	472.831	473.919	473.331	483.781	0.284762	248	2215.08	166154	116948	1076.62	98076.2	0	132572	7.10798e+06	34548.6	5671.54	127798	43567.3	38411.5	125381	16446.9	34314.8	25062.6	54704.1	1026.51	138148	19954.8	174112	124614	40030.5	5241.86	16737.2	122868	7660.53	171550	33793.9	1000.52
487		0	0.82999999999999996	Feature 00487							415.083	274.512	489.03	491.088	491.28	492.38	0.119972	248	432.957	1579.13	3035.36	2698.67	0	223.219	2083.27	553.716	2811.59	1589.46	557.436	1271.98	3873.99	85313.9	1153.09	24800.3	394.021	781.331	1981.81	2429.32	68753.5	630.06	801.951	785.729	1918.75	436.063	922.531	219.012	161133	224.814	429.001
580	Warning: May be same compound as neighbor(s) (581)	0	0.83999999999999997	Propanoic acid, 2-methyl-, 3-hydroxy-2,2,4-trimethylpentyl ester	C12H24O3	216	739	756	88.650000000000006	77-68-9	71.0819	337.301	549.426	555.517	555.326	559.476	0.297883	248	5846.79	705275	60359.1	43502.1	24424.2	12870.3	287753	36080.6	18454.2	76868.8	46670.7	6519.53	12773.8	15183.7	107981	6677.43	13433.7	7374.65	3918.43	0	25076	14836.8	21880.6	4283.62	10376.6	19117.9	653649	12817.4	8940.67	5038.14	3416.89
584		0	0.79000000000000004	Feature 00584							401.016	103.75	558.476	559.394	559.376	560.876	0.066274	248	24923.3	52207	37903.2	4629.18	36533.6	42280.2	45396.1	5903.59	11618.1	7098.78	0	5965.2	6734.52	750.633	30939.7	189.971	20510.9	22944.5	1220.71	41968.4	805.246	3476.12	76165.5	34087.9	29976.5	60302.3	50761.4	53159.6	171.601	6681.6	48016.5
617		0	0.81000000000000005	6-Hydroxy-2-methylindole	C9H9NO	147	742	793	37.649999999999999	54584-22-4	146.08	304.37	585.874	589.79	589.724	593.773	0.12647	248	16470.2	65027.2	120868	15797.1	3843.6	0	4413.53	238953	9027.69	563564	2666.25	2683.08	3899.89	5790.41	10023.8	6535.28	27975.1	17867.2	16222.5	10584.2	21237.4	6956.14	2521.8	620.315	5249.83	8979.15	26367.4	7271.22	6742.73	17963	17307.8
642		0	0.73999999999999999	5-Acetyl-2-methoxyphenyl acetate	C11H12O4	208	856	863	23.190000000000001	60792-88-3	151.06	834.482	611.422	616.901	616.822	619.722	0.125343	248	4192.09	2.18561e+07	13455.6	28667.9	18194.4	7900.33	19217	4.39601e+06	6751.79	4.31427e+06	8901.21	20047.9	5174.94	8186.39	34624.8	8190.52	25243.3	25910.5	30019.7	26165.9	8663.55	17105.9	40093.2	6058.8	30650.1	26508.3	10827.6	11499.8	7574	9866.34	2065.73
674		0	0.81000000000000005	N-Phenylcyclohexylamine	C12H17N	175	820	820	90.959999999999994	1821-36-9	132.106	670.587	646.72	652.074	651.97	658.919	0.276317	248	5083.7	8630.52	122424	26404.4	18419	55565.6	195460	1.19817e+06	4695.3	2.77631e+06	12342.2	29530.9	0	32473.7	51768.4	4051.88	7665.43	43769.1	27108	27165.4	8675.3	8906.28	31973.2	3848.66	4914.1	22651.2	18005	9755.11	274.544	90835.1	139883
723		0	0.84999999999999998	2-Methyl-4-indolol	C9H9NO	147	780	786	44.229999999999997	35320-67-3	146.078	5031.57	719.015	723.664	723.565	727.865	0.112066	248	4816.99	5.02419e+07	31517.1	5679.77	7590.63	8739.19	34215.9	6.31048e+07	1426	122548	7474.22	18103.4	5535.95	1677.99	8037.81	3473.02	7667.88	6902.75	3396.71	2889.05	21371.5	220.754	1895.67	3086.14	5276.13	1669.97	9417.39	12877.3	5994.6	1918.33	5923.4
742		0	0.71999999999999997	Cyclo(alanylleucyl)	C9H16N2O2	184	708	708	45.18	1803-60-7	128.073	319.031	733.465	735.021	734.964	739.664	0.083282	248	3508.87	655105	19725.7	0	15030	10055.3	6061.75	10339.8	1754.3	29026.6	3357.23	26529.1	19625.5	9221	17601.1	4644.33	2918.42	3556.88	5925	0	4006.87	4914.3	0	6527.3	5598.03	15172.8	19181.8	9421.19	0	11866.4	21633.3
806		0	0.92000000000000004	7,9-Di-tert-butyl-1-oxaspiro(4,5)deca-6,9-diene-2,8-dione	C17H24O3	276	881	888	89.799999999999997	82304-66-3	205.115	1177.83	818.359	820.599	820.559	823.809	0.126483	248	0	47967.3	82856.5	12820.6	35149	54648.5	4768.39	25797.2	5140.41	14381.2	11558.4	947.877	2108.81	0	5212.93	2174.95	795.725	3440.63	1023.27	26651.8	3833.96	31872.5	24534.6	110774	19804.1	97189.4	231997	180305	0	129571	250980
823		0	0.80000000000000004	Feature 00823							205.111	369.942	838.558	841.625	841.458	845.557	0.106724	248	2103.25	0	20129.8	3751.54	1007.73	6155.76	8024.12	112998	2229.23	19040.6	1102.21	3195.78	5000.57	3413.9	1510.61	7515.25	852.029	4635.11	8497.15	140.987	6833.17	2928.34	9853.93	2452.53	10026.5	10465.7	8501.39	4479.76	724.615	6850.98	8349.32
885		0	0.79000000000000004	Feature 00885							134.078	194.536	1163.64	1170.64	1170.39	1175.24	0.166012	248	142602	13374.3	50250	9309.81	0	38149	0	23977.6	26190.1	13486.2	106791	117536	31324.7	9960.91	4036.62	16991.1	24122.7	81579.1	1298.63	7643.76	10088.3	50796.8	11077	41652.1	21445.3	38225.9	116871	18624	6175.9	19577	11640.4
141		0	0.88	Carbonocyanidic acid, ethyl ester	C4H5NO2	99	803	815	69.260000000000005	623-49-4	84.035	720.036	246.596	250.147	250.045	253.345	0.279183	247	4313.05	47424.2	20240.8	9541.14	4360.81	1940.42	7472	5.98486e+06	13943.4	3.58515e+06	14907	8995.96	1527.66	212.506	2291.7	3173.33	4926.77	1964.85	12981.1	14052.1	9468.03	12206.5	6720.99	7222.5	158.068	6963.98	4311.06	4713.22	2011.32	7191.35	4406.86
252		0	0.85999999999999999	2-Mercapto-4,6-dimethylnicotinonitrile, TBDMS derivative	C14H22N2SSi	278	880	880	74.900000000000006		221.09	493.848	324.941	326.107	326.091	326.941	0.092046	247	5244.77	3566.91	1215.84	10635.9	2888.74	4518.92	2852.86	0	3849.34	1.66154e+06	5039.76	84221.1	8816.42	2251.28	2698.49	4369.77	6142.82	3308.8	6073.57	4584.44	9685.43	8601.2	2648.37	188.581	0	1543.51	1746.19	3246.12	1796.17	1283.3	5868.86
349		0	0.75	5-Cyano-2-picoline	C7H6N2	118	889	889	58.219999999999999	3222-48-8	118.068	2310.53	382.437	387.837	388.137	392.836	0.362596	247	2223.23	14254.2	8085.93	12235.9	17878.4	6336.42	3264.68	3.33014e+07	1240.8	7.31983e+06	20477	2121.66	13286.1	0	115710	15654.2	4733.77	4224.1	9144.48	11855.3	1628.23	40373.6	19096	22217.7	18328.2	17679	10322.8	27017.6	7336.58	4173.29	61553.6
394		0	0.81999999999999995	2-(Hydroxymethyl)thiophenol, O,S-bis(acetyl)-	C11H12O3S	224	726	796	46.359999999999999		122.087	3880.61	420.635	423.083	422.984	427.134	0.228703	247	7313.14	932752	1.07286e+06	3032.99	4661.21	13588.6	2.86809e+06	508030	5859.61	864368	1129.2	8346.32	2753.38	6487.81	2036.5	5942.41	9330.65	2863.29	3497.43	2048.16	10860.2	1019.87	26074.1	5340.84	24504.2	3078.34	18260	13840.4	699.035	0	3829.22
405		0	0.83999999999999997	Benzonitrile, 2-(methylamino)-	C8H8N2	132	829	829	12.970000000000001	17583-40-3	131.064	23741.8	431.034	433.085	433.084	437.234	0.194468	247	29823.9	4.50277e+08	7495.29	11485.8	30225.2	4024.48	4.90643e+08	5.88141e+08	20471	7.04049e+08	6921.54	2846.38	15523	2665.13	6277.84	7179.53	72661.8	19285.8	6161.46	3479	40057	6628.72	30036.7	39179.3	9590.47	61435.6	34018.6	111287	27078.9	5906.01	0
435		0	0.76000000000000001	Feature 00435							130.071	5088.32	446.983	453.626	453.432	458.182	0.318485	247	33900.1	7.12113e+07	1.18009e+08	12163.9	13740.6	6111.84	7.47545e+07	8.93645e+07	8374.15	8.13068e+07	16640.9	2547.57	13248.4	15920.3	3.84533e+07	3035.84	15540.6	19012.8	3236.83	0	2706.92	49988.8	44583.3	36821.2	8626.21	11722.1	144438	5649.02	22478.2	30790.3	3.88089e+07
449		0	0.77000000000000002	Feature 00449							74.0679	375.054	456.532	463.515	463.632	471.481	0.425227	247	3575.63	256225	2034.7	469182	340117	22853.7	38003.7	30620.1	13392.7	63820.5	17687.4	11082.7	14039.4	49597.1	43207.6	16447.5	68178.7	15349	26441.3	54569.3	0	39350.9	30025.4	57834.1	28592.9	2770.6	24971.6	60138.3	14874.4	156750	16114.1
499		0	0.80000000000000004	Feature 00499							82.0666	3394.98	495.28	500.969	500.729	514.179	0.443289	247	2.92213e+06	3.20793e+06	567178	4.53108e+06	74917.9	1.21629e+06	262610	3.59666e+06	675427	1.42316e+07	8.75128e+06	302974	159029	45925.9	166426	22251	42569.7	24046.8	22823	934701	487551	9358.39	807759	1.75262e+06	57261.9	1.56531e+06	1.45558e+06	681927	10591.8	248157	30284.6
560		0	0.90000000000000002	Feature 00560							154.085	867.584	542.727	543.911	543.877	546.876	0.0767719	247	626.471	948510	2973.75	1166.63	4973.91	5487.53	2769.5	7.12779e+06	1408.88	11519.3	2686.39	11042.8	376.689	7380.73	1183.96	1032.18	1480.39	390.291	3281.86	1647.72	111.774	4552.09	1126.42	2423.13	7280.07	8139.73	1729.4	0	5085.15	10406.5	855.381
573		0	0.79000000000000004	Feature 00573							131.08	2134.81	545.527	552.767	552.626	564.325	0.407777	247	58902.1	1.92107e+07	5.02016e+06	930438	90437.9	119211	1.95295e+06	9.01173e+07	154627	1.38711e+07	55896.9	66272.7	104899	23172.2	555426	55473.4	4.75637e+06	50901.2	9442.88	203527	0	846.774	654189	397821	5.48253e+06	48881.8	73245.1	60425.5	4697.34	6.97079e+06	59466.4
589		0	0.82999999999999996	1-(1,3-benzodioxol-5-yl)-N-(1,3-benzodioxol-4-ylmethyl)-N-methylpropan-2-amine	C19H21NO4	327	789	789	63.899999999999999		135.099	389.554	560.376	565.049	564.875	568.675	0.190399	247	10896.4	4.11761e+06	53457	80383.1	7202.53	11134.7	10870.4	6.72695e+06	43292.7	4.42791e+06	94849.7	5106.8	413.818	4974.46	67526.8	0	36385.1	13292.7	8164.48	75344.9	18423.6	27815.4	3346.43	87144.6	14966.3	5150.07	8598.42	10437.4	43132.7	91714.9	149533
599		0	0.81000000000000005	Glycolic acid, cyano-, ethyl ester, benzoate (ester)	C12H11NO4	233	729	801	11.789999999999999	19788-59-1	105.052	9319.75	563.975	573.485	573.225	584.474	0.547934	247	229.62	6.63913e+08	2.93425e+08	577149	41415.1	1.10358e+08	1.38871e+08	2.99371e+08	47588.6	8.07795e+07	1.02615e+07	120610	447792	210110	1.09487e+08	18786	41685.1	42135.5	63502.6	5.29457e+07	49036	15405.5	107456	43027.4	40015.1	3057.44	1.1262e+07	228252	107743	3110.4	9.55264e+07
646		0	0.75	2-Ethyl-6-phenyl-1,3,4-thiadiazolo(3,2-a)(1,3,5)-triazine-5,7-dione	C12H10N4O2S	274	754	779	71.849999999999994	69378-04-7	119.099	1295.25	617.372	621.057	620.972	624.971	0.194204	247	12728.3	4.82367e+06	11309.1	14768.3	35387	152974	32498.4	2.08783e+07	10522.5	2.07279e+07	152202	16599.6	11102.7	22094.6	37408.9	42129.7	24103.9	30088.4	2939.95	4.4862e+06	0	9938.07	20053.9	26690.3	96545.7	17784.9	29345.9	74727.9	109224	41619.4	131791
675		0	0.80000000000000004	Feature 00675							177.056	1125.46	652.32	654.295	654.17	657.219	0.0954546	247	18152.8	68639.8	26480.5	12895.2	1551.72	37581.8	16031.8	767868	29483.9	1.20826e+07	23521.7	10823.8	7330.45	61699.5	16895.7	6466.02	17581.9	8195.4	18457.3	3615.72	8443.89	8243.29	27249.8	805.199	20497.5	28438.2	11004.3	4536.1	12797.9	3302.44	5045.14
680		0	0.71999999999999997	Feature 00680							96.109	557.511	648.87	654.359	654.17	659.019	0.243528	247	382522	568867	321132	9204.21	2.26798e+06	1.04181e+06	298956	902036	362887	415566	73674	4831.52	90216	2764.63	600407	7370.95	23289.4	626985	1444.41	126199	54795.7	330290	319591	23821	21633.8	31315.5	400986	473255	129818	19029.3	118111
768		0	0.89000000000000001	Ethionamide	C8H10N2S	166	923	926	97.150000000000006	536-33-4	166.077	5749.16	759.463	764.274	764.313	766.862	0.119155	247	2119.92	85122.1	7153.95	7757.99	11260.2	7900.55	14833.9	6903.36	12140.8	4722.39	22563.1	11437.6	5080.19	2438.94	7115.99	752.707	1405.94	2243.62	8432.53	3933.06	1619.87	10972.6	6191.17	9567.46	9632.9	6085.18	28109	19012.4	3609.41	3407.56	11327.4
800		0	0.83999999999999997	(S)-Ketamine	C13H16ClNO	237	862	862	56.469999999999999	33643-46-8	180.084	3761.27	804.76	807.062	807.01	810.36	0.0701905	247	2514.74	293240	16420	2706.49	2066.16	5920.86	7973.05	9631.32	4481.01	19862.7	12478.8	4942.24	4384.7	13320.1	2620.76	3360.17	7947.47	3099.38	3451.37	9330.55	6961.98	9958.2	11400.4	4620.53	3264.44	2857.95	5069.89	14747	4865.62	4184.7	6797.77
485		0	0.89000000000000001	Feature 00485							415.064	315.665	488.13	490.868	490.98	492.38	0.123124	246	20585.9	1577.37	47818.6	723.234	1532.94	2086.93	1980.09	3114.99	2755.67	1813.35	551.841	1336.03	190.294	83224	1052.31	24657.9	662.258	735.933	221.334	2377.13	67198.3	619.326	1093.38	774.072	255.859	0	914.335	233.309	157563	236.732	427.78
670		0	0.88	2,3,5,6-Tetrafluoroanisole	C7H4F4O	180	735	735	37.030000000000001	2324-98-3	180.081	750.432	648.22	650.154	649.92	655.52	0.15584	246	4173.2	2.08371e+06	7323.56	918.023	8440.72	0	2842.33	5.97388e+06	10698.8	4.30765e+06	4500.08	6783.23	14501.4	10069.4	2845.61	3795.1	5951.3	10060.9	1481.72	90858.7	6112.34	6455.19	2691.95	0	3774.24	7167.41	5327.03	4977.52	3995.24	5082.13	42204.4
736		0	0.70999999999999996	Feature 00736							156.111	572.575	726.215	732.306	732.315	735.614	0.0875955	246	1793	18548.5	0	4627.95	4011.43	1932.56	4171.16	50291.2	1270.36	7308.29	6631.98	1683.9	5040.73	373.001	7912.7	4189.85	7760.34	7366.2	2142.33	16943.7	13088.8	3046.82	18840.4	4214.37	1324.92	6013.05	0	8438.77	0	12888.6	577.589
836		0	0.79000000000000004	Acridine, 9-methyl-	C14H11N	193	865	866	54.090000000000003	611-64-3	193.112	2964.37	857.557	863.93	863.806	868.506	0.161812	246	20202.5	2672.07	0	36269.2	7483.14	23351.3	42344.5	283138	38412.8	12675.7	76591.6	36458.3	25468.6	31608.1	24812.7	16866.7	43652.8	24724.4	7655.13	4491.99	58801	12205.3	0	0	10939.1	8767.61	247356	23586.5	27945.2	35639.7	12090
857		0	0.90000000000000002	4-Aminoheptane	C7H17N	115	890	940	20.52	16751-59-0	72.0702	2952.75	961.7	965.727	965.5	969.849	0.113583	246	1755.23	128256	16482.8	3188.73	3780.47	12698.8	44186	179590	5346.23	20788.5	13166	22474.3	0	29225.5	18682.9	1129.03	6481.39	4132.48	5763.36	15687.3	24420.8	249.516	8744.95	4668.13	5998.05	18752.9	43903.7	34469.3	3839.21	4098.39	28840.3
870		0	0.79000000000000004	Feature 00870							130.063	196.197	1062.79	1067.18	1066.94	1076.79	0.144742	246	15245.3	11284.2	205394	88928.6	12829	8471.77	41537.1	435762	2541.84	16519.4	17311.4	15052.4	34932	18628.9	44740.5	1007.02	2006.7	1531.43	10706	8708.23	3968.25	5343.19	4664.1	57364	12419.5	9374.3	39689.2	23094.3	5644.96	28948.1	9626.33
343		0	0.78000000000000003	Benzeneacetaldehyde	C8H8O	120	892	910	42.030000000000001	122-78-1	91.0764	2439.78	378.687	384.36	384.587	388.437	0.37177	245	13438.9	1.23565e+07	19514.7	37464.3	0	170337	23438.5	4.359e+07	346045	1.05093e+07	102895	87098.7	17120.4	5746.48	10285.2	128283	40773.5	24071.4	62615.8	96722.4	17687.1	28673.6	299901	24577.4	5332.73	23571	22328.9	43101	50253.4	9854.98	11057.2
411		0	0.77000000000000002	Benzo[b]thiophene-2-ol	C8H6OS	150	765	765	50.990000000000002	496-31-1	150.086	1426.83	435.084	439.05	438.983	443.183	0.23983	245	4566.27	14659.2	4370.19	40408.5	630940	4502.97	4615.7	27092.6	15335.3	187625	573389	4601.9	0	7224.45	392692	7516.45	2657.92	4686.56	5395.99	2660.8	9253.34	8793.64	3136.24	29177.7	1437.01	91.5812	2229.56	1760.41	3224.31	3181.94	6473.87
417		0	0.78000000000000003	Feature 00417							150.086	1425.95	433.834	439.845	439.733	444.633	0.344925	245	47510	29195.7	6470.47	1.74607e+06	630466	59165.8	2310.06	5827.59	2835.42	187517	572820	4598.36	372.169	0	392297	4092.65	2654.88	5386.05	5396.15	31902.6	9247.91	294.674	18409.5	29140.1	2265.34	3923.16	28667.8	5582.86	172.618	3173.49	3205.15
466		0	0.75	4-Vinylphenol	C8H8O	120	928	928	51.340000000000003	2628-17-3	120.072	9817.92	474.531	479.782	479.681	484.281	0.255794	245	6059.61	6.69635e+07	22486.5	0	5497.11	47.4824	3.92124e+07	3.11016e+08	4944.21	5750.72	2887.59	7169.26	6740.3	2023.59	8555.34	0	11288	5529.94	6223.62	5574.63	13890.5	5583.73	13601.3	3519.82	5220.79	25591.4	13217.6	12081.3	22307.3	8533.5	2502.07
468		0	0.83999999999999997	1H-Inden-5-ol, 2,3-dihydro-	C9H10O	134	792	792	20.300000000000001	1470-94-6	134.088	1267.2	476.781	482.569	481.981	492.58	0.364657	245	27063.1	8.69938e+06	7.1823e+06	1709.48	9506.32	15810.2	9.16602e+06	4.15771e+06	110092	3.73194e+06	9516.93	4953.69	3026.41	12066.5	6.92578e+06	8011.91	8570.94	3071.6	19446.5	0	9652.81	6770.31	7673.67	15315.6	0	6586.19	24148.6	22219.5	6375.73	38496	8.55659e+06
555		0	0.88	Pentandioic acid, (p-t-butylphenyl) ester	C15H20O4	264	771	771	31.879999999999999	212762-88-4	135.063	3044.6	532.227	537.077	537.227	542.077	0.341133	245	4558.61	6.63603e+06	3.53816e+06	855760	2.04931e+06	4.74153e+06	2.2482e+06	5942.72	3.56264e+07	8.03829e+06	1.03957e+07	31826.8	1.4183e+06	5.49061e+06	1.85534e+06	19923.3	1.46901e+06	1.87808e+06	31070	2.58567e+06	9406.37	3.62819e+06	5.86221e+06	4.36075e+06	3.93461e+06	5.11261e+06	8.96518e+06	5.98767e+06	4011	1.52272e+07	2.91132e+06
778		0	0.80000000000000004	[1,1'-Biphenyl]-2-carbonitrile	C13H9N	179	908	921	37.799999999999997	24973-49-7	179.095	4136.5	774.212	778.488	778.312	782.961	0.0970922	245	8669.81	25829.2	10931.3	155.852	1453.52	4351.04	6401.88	49925.4	17522.7	1751.04	9763.83	7934.47	2313.25	1587.38	5306.28	2629.71	4414.14	3056.1	1874.89	3719.84	7657.5	14019.5	12980.9	2333.26	25738	21186.1	4476.18	0	13987.8	13742.6	4908.11
798		0	0.83999999999999997	Dehydronorketamine	C12H12ClNO	221	921	924	97.319999999999993	57683-62-2	153.053	3704.31	798.91	803.037	803.01	807.61	0.0938042	245	14357.3	66015.8	7464.51	2328.23	2235.91	18096.9	11287.9	5809.81	20903.6	21740.4	18849.9	18931.2	2449.45	10200.1	8052.99	1846.41	10782.9	167.825	15542.9	21246.4	4708.24	3589.65	3901.34	13442.6	6563.26	9963.92	58463.1	23901.1	7063.55	106933	27699.7
805		0	0.83999999999999997	Feature 00805							92.0834	771.729	809.31	817.17	817.009	821.509	0.225516	245	50423.2	1.36979e+06	949030	13093.4	13229.5	32424.3	1.78282e+06	1.22154e+07	14673.4	3.23357e+06	495827	17897.1	23456.5	31900.4	714861	8476.83	8025.96	18476.1	26233.6	39978	41912.8	14713	55406	6666.9	29178	26500.3	4.05255e+06	16549.7	46585.3	37224.4	55359.6
816		0	0.79000000000000004	n-Hexadecanoic acid	C16H32O2	256	887	895	76.269999999999996	21096	73.0622	728.195	825.359	831.251	831.008	835.408	0.228072	245	64125.4	1.96999e+06	34486.7	183542	87153.9	164989	131574	1.30532e+06	69923	59615.9	85207	60002.8	0	17196.8	90821	17551.8	59948.3	108175	86169.2	63178	40938.6	93472.5	63573.7	12907.1	108450	132608	268275	48368.8	46980	57809.3	71962
882		0	0.82999999999999996	Feature 00882							219.196	137.128	1123.69	1125.6	1125.49	1128.69	0.0745662	245	0	710.715	3054.07	1029.09	6738.35	5475.55	1255.6	1199.96	3762.44	3322.88	1173.57	9767.61	1119.64	1851.21	2071.31	0	2149.98	1815.95	6715.83	2146.01	7.90371	1369.39	3496.66	6642.84	2298.16	939.026	603.687	2895.35	806.274	228.086	1508.39
322		0	0.92000000000000004	Feature 00322							248.088	302.672	370.288	370.774	370.738	371.388	0.0445929	244	68472.2	74871.9	138424	25043.2	59436.5	927.655	45547.6	408272	5664.79	96967	64844.6	64758.7	64463	146361	47107.7	4572.12	40259.5	99.849	75461.1	892.75	45991.3	70190	98402.7	68685.5	78824	74689.3	51174.3	58262.5	79883.1	83512.5	60139.4
432		0	0.70999999999999996	Feature 00432							95.1109	915.926	446.833	452.293	452.133	456.532	0.405321	244	123348	226234	74735.6	407723	7788.68	17377.6	1.4306e+06	1.36552e+07	6811.63	6.84686e+06	177.938	25345.8	9105.03	16118.1	380813	1.50163e+07	4485.2	34431.3	56761.2	1.75448e+06	32964.8	44141.4	12073.8	22702.5	23786.5	653482	55222.6	1948.06	40488.6	26107.2	31494
450		0	0.87	Benzaldehyde, 3,4-dimethyl-	C9H10O	134	813	813	22.16	5973-71-7	134.101	5169.58	459.032	464.4	464.032	468.881	0.409874	244	1.39238e+07	2.30417e+06	1.92618e+06	2.153e+07	9.95271e+06	2.85488e+06	7.18231e+06	7124.06	5.03978	6.39599e+06	1.71868e+07	0	0	58523.5	1.83218e+07	4251.72	97808.6	42457.9	1.10398e+07	2.26729e+06	0	385101	3.87677e+06	5.14995e+06	4.40662e+06	9.12847e+06	5.15462e+06	1.35504e+07	12840.9	0	124274
592		0	0.87	Metacetamol	C8H9NO2	151	890	890	34.07	621-42-1	151.083	3523.98	562.575	567.189	567.025	571.325	0.1798	244	12298.8	5.08626e+07	41745.3	0	22173	39526	9943.14	2.09513e+08	136522	12150.3	38051.4	6043.13	19478.1	34776.8	15664.1	12968	46327.9	5458.27	8251.41	18342.5	0	36654.8	13564.4	27496.3	13846.9	16890.6	101289	90096.6	9181.25	52613.5	0
748		0	0.84999999999999998	Feature 00748							85.0422	459.218	736.414	741.233	741.214	744.364	0.142119	244	33605.4	2.05945e+06	177035	4273.63	48754.4	32667.5	48480.7	1.08619e+06	238927	646265	192.565	23181.9	4654.28	12024.3	114408	996.865	20217.2	17243.3	51078.9	4081.68	42360.1	92345.3	236300	8631.46	44330.5	18817.9	220551	108678	21278.5	29791.4	28321.9
820		0	0.85999999999999999	Phthalic acid, butyl tridec-2-yn-1-yl ester	C25H36O4	400	923	923	13.199999999999999		149.044	483.897	835.358	838.505	838.158	843.458	0.179269	244	4386.74	1.01725e+06	1.12413e+06	954328	1.43314e+06	1.45782e+06	995993	875989	1.66482e+06	309034	1.67136e+06	289517	534437	5720.31	770307	378944	1.39724e+06	766992	771596	388202	589868	300908	428912	230444	355110	414685	562424	439698	6995.06	486434	679475
832		0	0.77000000000000002	Iminostilbene	C14H11N	193	879	881	40.579999999999998	256-96-2	193.112	2035.36	854.757	859.68	859.456	864.256	0.166395	244	48573.2	16861.9	50992.9	56532.5	51607.2	23531.5	15182.8	170787	24998.5	15200.5	1546.33	25830.8	8985.78	421.788	35117.8	7989.81	13542	30791.4	15466.7	16644.1	11355	27633.6	6408.73	20981.1	38010.7	11786.4	7753.14	0	15871	38358.6	0
348		0	0.92000000000000004	Methyltris(trimethylsiloxy)silane	C10H30O3Si4	310	798	798	63.850000000000001	17928-28-8	295.134	219.095	386.537	387.219	387.187	388.037	0.0620613	243	18526	41896.2	42750.6	21416.5	22211.7	59857.5	205.262	359761	0	244731	39674.1	65783.3	22997.8	52625.8	1920.69	8232.18	2434.92	14149.3	37658.3	28787.1	81.8044	62255.3	203487	103643	73484.1	3738.25	65892.3	811.816	39596	9147.94	10967.4
359		0	0.71999999999999997	Feature 00359							115.075	459.37	396.386	399.122	399.036	404.036	0.232759	243	6673.08	138848	19996.4	6771.95	0	15744.1	67072.2	133145	8233.44	20133.9	17250.4	1379.47	0	1215.01	37139.7	8349.57	26209.4	48360	41031.7	8614.39	10003.9	6418.6	353296	23350.8	7326.48	31843.1	42831	57480.9	2392.03	11898.9	1.32739e+06
366		0	0.81000000000000005	Feature 00366							136.143	210.293	404.836	406.794	406.785	408.135	0.0981947	243	17910.3	9165.78	2749.75	5214.26	7309.28	1263.45	2630.72	998298	69659.8	64906	3626.87	3836.32	19014	4098.31	3030.63	21735.7	5135.18	6893.4	765.977	99061.6	5346.11	6817.05	1415.81	2512.48	3479.32	7952.59	6308.45	60295.8	5602.27	3779.99	1151.3
470		0	0.83999999999999997	Feature 00470							134.086	1256.7	479.831	485.296	484.83	492.28	0.352766	243	9724.07	8.60287e+06	6.95905e+06	112223	384319	6.58199e+06	9.09101e+06	4.11341e+06	6.49947e+06	3.71894e+06	5.65737e+06	10723.3	5036.96	2895.91	6.84915e+06	9789.75	2590.35	23061.1	6943.83	8.61337e+06	22288.9	5.13527e+06	0	14560.7	7663.94	2898.56	9.08681e+06	1074.9	8700.54	7123.25	8.42664e+06
558		0	0.90000000000000002	Feature 00558							239.108	966.097	541.477	543.291	543.177	545.977	0.132807	243	43627.2	2.9216e+06	1.36871e+06	229683	920335	579709	457337	1.39306e+06	363851	605650	552142	13137.3	66470.2	135396	319825	12707.7	368445	456629	73883.8	477005	34812.9	686096	263772	167800	306521	567371	528771	1.16897e+06	437554	595654	862028
703		0	0.88	6H-Cyclobuta[jk]phenanthrene	C15H10	190	752	827	61.420000000000002	83469-43-6	189.07	4650.66	691.517	695.058	694.667	699.517	0.1693	243	2007.73	1.91838e+07	1.48031e+07	1436.7	1382.39	2.6809e+06	5.51844e+06	1.07203e+08	1.60731e+06	3.66498e+07	1.46136e+06	3973.63	181.387	378.745	6.98085e+06	2451.18	48.775	2.18309e+06	3014.56	6.78885e+06	1619.93	3436.59	3.58006e+06	353034	1461.62	2012	5.53001e+06	183431	0	2032.43	4.88038e+06
731		0	0.79000000000000004	Î´2-1,3,4-Oxadiazolin-5-one, 2-(4-pyridyl)-	C7H5N3O2	163	829	829	81.379999999999995	2845-82-1	163.054	1199.81	726.865	729.376	729.365	732.665	0.0998989	243	2677.42	1.03998e+06	61826.5	25997.5	69918.2	3069.2	19530.2	1.42517e+06	5819.91	15587.4	10831.3	10917.5	5332.94	7520.39	34526.5	4880.1	2026.17	8220.99	0	10497.8	5286.18	4664.68	26036.4	6615.48	7017.49	24118.1	17251.7	1839.88	7028.58	3852.41	658.017
740		0	0.75	Feature 00740							115.066	234.741	729.615	735.218	735.264	740.414	0.192317	243	26019.2	236939	11184.9	5461.95	4435.98	0	5744.34	2.33736e+06	15586.5	701330	3282.68	329.704	33822.1	35556.7	3792.51	0	186170	6425.16	17290.6	25479	8550.4	17238	19170.9	31364.6	12660.7	31392.4	414586	14891.6	49558.1	18508.2	0
154		0	0.68999999999999995	Feature 00154							221.133	137.228	254.395	255.85	255.845	256.745	0.122941	242	6599.72	3720.47	5109.66	2571.04	4613.59	2706.19	3404.55	10718.8	3774.65	4642.83	4588.7	6319.38	2702.9	1706.96	3693.12	6114.22	4049.75	0	8805.9	12513.4	6085.54	0	1140.05	4011.27	1499.72	8048.65	17625.9	1642.27	7426.27	5810.6	315175
406		0	0.81999999999999995	2-(Hydroxymethyl)thiophenol, O,S-bis(acetyl)-	C11H12O3S	224	759	813	17.469999999999999		122.089	3908.05	425.334	430.742	430.534	436.884	0.421605	242	559852	227333	1.08358e+06	2.12512e+07	7.13075e+06	951218	2.24798e+06	34436.4	59107.1	6.80545e+06	7.16564e+06	130.263	5799.71	0	3.96787e+06	0	1925.46	15236.6	27492	918698	1410.17	382172	102507	115325	81598.8	102722	4.0108e+06	5.05792e+06	2603.67	0	3939.33
413		0	0.83999999999999997	Benzopyrimidine, 3,4-dihydro-	C8H8N2	132	855	855	29.59	1904-64-9	131.093	28464.5	434.684	440.296	440.083	444.983	0.386501	242	9360.73	7.58978e+08	8.88812e+08	8.2963e+07	2.84253e+08	2.04675e+08	5.25506e+08	4.89715e+08	8263.4	9.70722e+08	1.01118e+08	0	0	5260.87	3.60484e+08	6212.39	19753.4	1.46266e+08	0	4.13899e+08	1531.13	3.54361e+07	1.61964e+08	1.4217e+08	1.27984e+08	14178.2	2.68759e+08	1.75762e+08	165.662	303.5	7.03706e+08
433		0	0.84999999999999998	Feature 00433							142.069	1778.45	449.233	452.292	451.833	456.532	0.253958	242	121984	1.45055e+07	2.7528e+06	403742	6632.95	13246	1.58403e+06	2.11471e+07	1.67487e+06	7.99144e+06	998126	3205.56	5178.85	13943.2	607168	6244.45	2168.49	14781.7	5861.69	1.25046e+06	2478.25	13403.6	4054.79	520982	19826.6	2152.21	891097	41981.5	2796.04	8521.89	703870
453		0	0.77000000000000002	7-Chloro-1-(4-fluorophenyl)heptan-1-one	C13H16ClFO	242	803	803	39.020000000000003	17135-47-6	138.094	1714.81	461.682	469.021	468.781	473.931	0.380854	242	440.911	1.00213e+07	8.85982e+06	654.986	362.806	1.01434e+06	2.97358e+06	6.06361e+06	16249.4	4.92657e+06	5.07163e+06	0	1764.51	0	7.68612e+06	138416	421.672	2741.71	2853.73	2.37685e+06	2163.59	81.3097	3401.01	451.491	2609.77	14301.5	968.308	10308.8	3595.12	6301.06	1.24518e+07
557		0	0.76000000000000001	Pentandioic acid, (p-t-butylphenyl) ester	C15H20O4	264	767	767	17.390000000000001	212762-88-4	135.06	2975.25	534.777	540.272	540.377	545.977	0.418447	242	2.3125e+06	7.2324e+06	2.24762e+06	844918	2.03217e+06	820.908	1.93774e+06	0	7487.84	1.27233e+07	2.94821e+06	73755.6	1.36518e+06	5.43289e+06	2.05597e+06	16743.7	1.45233e+06	1.85507e+06	458002	861407	0	3.59884e+06	5.81846e+06	4.32117e+06	3.88833e+06	4.98199e+06	1.19839e+06	5.98508e+06	596145	1.49234e+07	1.8044e+06
564		0	0.90000000000000002	2,3-Dimethoxyphenol	C8H10O3	154	713	728	75.760000000000005	5150-42-5	154.083	1060.5	543.627	545.896	545.927	550.026	0.0874722	242	2166.95	934423	4834.55	961.918	1157.49	0	70241.9	8.4998e+06	4981.86	2.15222e+06	2555.1	1099.1	1582.19	1600.49	7793.07	503.584	1192.2	4503.42	3183.74	1408.75	1762.66	18.776	7286.02	0	3988.9	444.289	1897.93	14269.4	4099.45	2001.61	2683.7
645		0	0.71999999999999997	Feature 00645							71.1172	66.5747	615.422	619.957	620.022	622.772	0.160447	242	90.754	72411	29677.9	0	15311.4	6535.09	19730.5	162956	1545.6	32375.6	24233.2	0	7595.59	4173.08	2570.89	8395.71	208.022	19376.1	2289.39	20055	7577.4	4708.34	18282.9	4134.9	34388.9	0	34472.6	21662.4	77401.9	22983.6	14229.3
678		0	0.72999999999999998	Pentanamide, 2-(dimethylamino)-3-methyl-N-[7-(2-methylpropyl)-5,8-dioxo-3-phenyl-2-oxa-6,9-diazabicyclo[10.2.2]hexadeca-12,14,15-trien-4-yl]-, [3R-[3R*,4S*(2S*,3R*),7S*]]-	C31H44N4O4	536	830	830	96.340000000000003	55517-65-2	114.076	294.204	653.42	656.121	655.67	659.919	0.197371	242	22726.3	863992	380516	150233	199315	268405	494892	1.17472e+06	154062	1.11037e+06	150906	13223.3	3319.69	21246.3	112115	8447.78	1387.89	117073	4612.04	389678	13113.6	257295	967908	340174	58026.5	63917.3	875423	328377	73714.1	359598	243049
701		0	0.88	Benzimidazol-2(3H)-one, 5-formyl-1,3-dimethyl-	C10H10N2O2	190	753	784	47.909999999999997	55241-49-1	189.074	4682.22	689.217	691.5	691.417	696.217	0.112197	242	1754.5	1.94423e+07	2965.67	267.705	2595	3565.76	3987.3	1.0865e+08	0	3.68691e+07	1.48016e+06	3667.39	1163.18	3562.66	1063.14	1101.89	6081.59	4687.49	4605.17	6.82527e+06	3366.91	1628.66	959.364	5336.14	879.07	4399.9	1008.13	2920.73	1633.07	628.47	158.856
838		0	0.79000000000000004	Iminostilbene	C14H11N	193	801	803	27.280000000000001	256-96-2	193.112	3311.51	860.806	866.173	865.956	871.206	0.168214	242	31790.7	77544.7	48511	5465.7	17463.7	486055	5895.72	283275	14289.6	12674.1	15485.3	13544.9	28330.6	10092.1	33012.2	14929.5	11976.2	67748.3	92.1695	0	2968.07	12187.4	73619.1	36672.4	37626	6663.4	188258	23585.2	6048.55	34090.2	17528.8
209		0	0.91000000000000003	Allyl Isothiocyanate	C4H5NS	99	919	919	86.659999999999997	20978	99.033	2950.69	284.343	286.124	285.993	288.443	0.233709	241	5822.56	1.48617e+07	2501.41	1957.07	3475.07	1834.19	5.21013e+06	339980	1.26864e+06	32993.3	999012	8751.69	4151.09	2662.24	4229.15	0	5088.84	7823.93	1577.17	9243.4	63440.2	67753.9	30553.9	47708.2	9803.57	43797	46044.9	54674.8	0	482.024	2443.09
234		0	0.73999999999999999	Feature 00234							108.085	2136.91	304.342	307.208	306.992	310.492	0.287196	241	5906.16	7.5978e+06	2.39351e+07	16972.7	5682.09	12508.6	4011.33	1.86488e+07	883393	2.10008e+07	55020.3	8271.51	6051.11	71145.5	113646	16755.8	79464.5	2199.11	0	193078	64267.8	27506.2	791.145	2427.67	18765	9135.57	2846.07	228204	60584.2	282772	1.58599e+06
444		0	0.77000000000000002	d-Menthol	C10H20O	156	722	722	12.74	15356-60-2	71.0805	8285.28	453.782	457.601	456.982	462.382	0.34393	241	4.53255e+06	3.20236e+07	9.42874e+06	1.40731e+07	183054	7.06291e+06	3.35442e+06	1.71068e+07	1.51938e+07	1.001e+07	8.75205e+06	4089.39	8485.4	7833.36	43593.7	2.01902e+07	98076.5	43793.5	3331.35	2.951e+07	1315.41	6.38503e+06	8.63437e+06	264173	8.15268e+06	9741.42	1.12659e+07	1.6704e+07	240500	11146.8	3.21486e+07
446		0	0.76000000000000001	3-Cyclohexene-1-methanol, Î±,Î±,4-trimethyl-, (R)-	C10H18O	154	816	816	37.049999999999997	7785-53-7	136.143	543.547	461.282	464.198	464.182	468.781	0.137424	241	2302.26	0	0	39174.6	6260.35	1189.23	1730.9	3.56201e+06	11269.8	10667.1	4096.03	5444.27	11811.3	10710.8	7436.01	4827.27	0	3768.81	1866.82	154.093	3603.59	2010.47	2918.99	10365	888.709	13733.9	33576.7	18825.7	2092.14	998.179	10855.3
451		0	0.77000000000000002	(5R,8R,8aS)-5-Heptyl-8-methyloctahydroindolizine	C16H31N	237	794	794	14.48	847459-59-0	138.083	1706.21	462.182	468.361	468.282	472.731	0.339021	241	1135.09	9.25001e+06	8.69453e+06	11552.2	2013.36	3628.16	2.94269e+06	5.92465e+06	14125.5	4.95263e+06	6902.48	2359.43	1720.54	0	7.51644e+06	116850	5867.56	2921.6	2695.68	6712.11	3719.23	7525.47	196.21	0	2646.82	12722.3	10523.2	8174.64	3155.16	5870.94	1.18417e+07
527		0	0.81999999999999995	2-Aminocyanoacetamide	C3H5N3O	99	703	946	94.189999999999998	6719-21-7	141.142	1089.57	516.828	518.87	518.928	520.928	0.108948	241	1528.39	1.0748e+06	0	5464.32	2784.14	2421.67	0	7.93907e+06	3105.75	2.56369e+06	840.441	7091.97	66.546	2989.89	683.44	0	7482.62	0	431.06	83.9274	2555.09	248.121	10244.6	2512.49	1834.69	5656.06	5886.22	6606.94	6701.3	251.39	0
563		0	0.76000000000000001	Feature 00563							203.084	87.63	543.127	545.03	545.027	546.427	0.100434	241	2799.62	1414.62	19153.2	632.238	0	637.512	599.732	2314.03	3661.12	1204.7	14815.8	8144.01	10959.4	0	10350.6	352.022	3030.13	0	117.295	19669.1	344.912	572.42	17344.2	16780.1	1167.94	768.375	20515.6	2853.26	1102.72	2050.1	969.411
595		0	0.73999999999999999	Acetamide, 2,2,2-trifluoro-N-methyl-N-(trifluoroacetyl)-	C5H3F6NO2	223	722	781	58	685-27-8	154.078	369.154	565.475	570.592	570.625	575.475	0.161696	241	2218.39	4325.48	4435.86	1992.84	5785.29	0	15334	958218	35077	1.58717e+06	8764.09	229.95	2621.67	2065.51	2110.76	1702.62	1309.93	0	1472.39	337332	3026.55	3843.33	9712.39	3493.47	7702.17	12645.6	8322.13	5006.4	22161.1	395.161	5506.18
630		0	0.81000000000000005	1-Naphthalenamine	C10H9N	143	812	821	35.149999999999999	134-32-7	143.093	530.025	601.073	602.385	602.323	605.923	0.100039	241	2940.12	2.72541e+06	1626.53	3102.03	6059.3	2649.39	13734.6	4.11439e+06	0	2.65966e+06	3787.36	6755.18	2941.81	4067.6	4372.16	2557.26	437.775	6902.48	1404.17	2953.96	5248.41	4691.69	7309.07	3823.35	0	4686.37	7632.01	3106.43	8518.34	3340.02	8275.46
672		0	0.78000000000000003	Benzenecarbothioic acid, 2,4,6-triethyl-, S-(2-phenylethyl) ester	C21H26OS	326	707	915	21.440000000000001	64712-67-0	189.156	259.586	649.32	650.077	650.07	651.17	0.0513254	241	3372.77	15399.2	34.4873	14435.7	465.273	1035.58	62.8115	5941.87	8891.27	1853.04	1214.34	10923.4	52427.9	3360.05	1097.88	0	30548.3	198.69	1268.25	1725.08	2604.64	0	4700.5	12270.3	2204.31	23503.5	38190.5	17749.9	2469.76	3067.44	1644.75
759		0	0.82999999999999996	3-Methoxyparacetamol	C9H11NO3	181	797	832	79.090000000000003	3251-55-6	139.08	899.26	753.563	756.16	756.113	758.463	0.0611858	241	3841.24	4533.48	4071.98	0	675.553	3775.85	3257.27	230350	0	5213.95	0	12841.1	0	4506.17	6943.15	3375.88	3462.6	1306.16	1098.59	855.338	7749.9	164.923	6635.34	10034.2	5700.55	1858.44	4345.49	0	2074.19	0	4298.97
786		0	0.80000000000000004	Norketamine	C12H14ClNO	223	890	896	98.379999999999995	35211-10-0	166.067	2270.7	789.211	791.223	791.111	800.36	0.112964	241	13866.3	63337.9	2700.03	17160.2	3148.68	4694.55	41623.1	452394	13136.9	15874.6	3670.99	11742.8	7222.4	2173.63	13109.4	12772.3	2083.97	4048.58	2240.55	5249.76	8051.96	1031.59	80008	2538.58	0	2778.05	38250	20094.9	5870.88	11338.3	2672.1
825		0	0.80000000000000004	2-Cyclohexyl-1H-isoindole-1,3(2H)-dione	C14H15NO2	229	704	704	62.799999999999997	2133-65-5	148.06	544.836	838.308	842.641	842.008	847.007	0.191241	241	143.998	164367	197187	121033	345960	497246	1.11865e+06	4.81275e+06	41322.9	578635	11638.9	176331	309662	117560	150528	8264.74	253139	8776.63	0	175545	7968.91	377665	19397.6	20470.9	5082.41	2494.36	2.51077e+06	9164.83	14542.8	15916.2	56498
846		0	0.70999999999999996	Acridine-9-carbaldehyde	C14H9NO	207	844	869	71.489999999999995		179.127	5516.03	898.854	903.051	903.004	906.903	0.0786551	241	1021.67	13916.5	22863.7	1204.83	3341.72	10520.1	0	10357.4	30871.8	153306	4409.61	5888.62	1327.91	8019.38	17345.2	187.85	1501.21	5135.91	5359.23	8627.26	2688.42	9694.37	3083.37	0	1471.82	8668.89	527218	0	2690.87	1737.87	8875.51
355		0	0.69999999999999996	5-Methylenehydantoin	C4H4N2O2	112	958	958	89.269999999999996	7673-65-6	112.032	387.759	390.736	392.471	392.436	395.386	0.109577	240	2823.15	19327.3	0	1116.41	10076.3	0	5434.31	335656	1286.29	362.611	0	14083.4	3552.88	7318.77	4837.89	2181.28	10552.6	2397.63	7837.86	7256.1	0	5234.27	1937.59	4636.95	2650.37	5452.39	0	1190.01	1412.81	3694.06	394.767
401		0	0.81000000000000005	Feature 00401							341.018	322.793	428.434	430.485	430.534	433.334	0.18767	240	26680.6	6933.35	92566.9	1691.62	1919.61	1760.8	130.928	12818.8	19916.1	13697.9	2794.59	13168.8	2719.91	10656.2	150.58	1582.84	5599.14	8922.02	2134.13	194.083	553.806	7568.82	1858.71	3014.95	3149.82	5079.74	6347.39	7395.28	4145.17	14453.6	81444.5
408		0	0.83999999999999997	Benzonitrile, 2-(methylamino)-	C8H8N2	132	838	838	13	17583-40-3	131.077	27908.9	434.684	436.965	436.534	441.183	0.30081	240	9115.08	6.71849e+08	8.98476e+08	7998.78	0	3.0435e+08	5.77664e+08	4.66237e+08	3342.18	8.85213e+08	4119.55	12977.2	9851.75	13249.1	2.5349e+08	29087.4	16446.5	7981.5	7359.07	4.08649e+08	22409.6	0	31428.1	0	10813.9	16807	2867.24	25004.6	9212.38	2572.99	6.36777e+08
431		0	0.76000000000000001	Feature 00431							130.07	4641.55	443.883	450.525	450.333	456.532	0.311268	240	3810.44	7.07179e+07	1.17276e+08	10890.5	13076.4	6184.96	7.43382e+07	8.87581e+07	5542.43	8.10544e+07	9424.54	7397.52	7360.68	15813.9	0	2913.87	55343	18896.2	27407.6	0	5731.75	49710.3	95.1627	5742.23	8363.56	1913.49	2249.75	33347.7	4569.65	8590.02	8108.29
579		0	0.80000000000000004	Feature 00579							110.104	420.243	550.976	553.973	553.776	558.726	0.201605	240	4992.42	2.39015e+06	705347	3214.19	89766.3	17526.9	22996	718581	48485.4	24930.9	8864.58	16269.5	6577.56	1643.4	28977.3	1980.3	6246.44	56926.1	0	672.842	2347.88	4639.64	6454.12	3013.22	0	12314	130599	3199.73	21333.3	14960.7	169777
666		0	0.81999999999999995	3-Hydroxyxanthone, trimethylsilyl ether	C16H16O3Si	284	721	757	36.189999999999998		269.092	649.423	643.32	644.527	644.47	646.77	0.0646037	240	2297.33	1450.52	1730.28	17.3587	871.121	364.337	1934.89	3732.97	1560.1	1790.97	7094.59	1521.05	2968.45	652.825	0	1856.87	5057.69	931.89	2470.79	0	184.736	9842.9	2682.7	0	1294.53	902.328	5577.79	4775.01	13403	4033.04	6971.04
690		0	0.87	6-Indolizinecarbonitrile, 2-methyl-	C10H8N2	156	834	834	56.700000000000003	22320-36-1	155.065	1758.98	678.318	679.587	679.518	683.418	0.0884269	240	63.6787	2.77444e+06	2.45472e+06	53.0961	6193.46	1607.71	4892.76	1.03596e+07	9268.64	1.52922e+07	0	33.1161	5370.36	1904.78	1000.02	520.123	1132.8	700.502	4462.36	17967.7	3851.1	2621.3	4690.88	4429.91	0	2333.53	557.101	4180.8	2796.99	665.146	0
710		0	0.82999999999999996	1H-Inden-1-one, 2,3-dihydro-5-methoxy-	C10H10O2	162	725	725	35.609999999999999	5111-70-6	162.096	13912.1	700.867	706.017	705.666	710.716	0.216954	240	6093.15	7.8274e+07	1.44509e+08	5780.71	5.56712e+07	6.07952e+07	3.8179e+07	5.62003e+08	3812.02	2.04814e+08	2.97859e+07	15758.1	2271.73	24933.6	6.5229e+07	32532.4	4251.69	0	9899.8	8.60069e+07	2314.8	19112.6	1376.23	12581.7	0	14140.6	959738	2339.84	3172.44	16636.3	3.99218e+07
718		0	0.75	2,2-Dimethyl-3-octanone	C10H20O	156	738	747	76.650000000000006	5340-64-7	99.1023	330.811	715.466	719.829	719.515	724.765	0.219031	240	39291.5	1.01959e+06	145253	5664.79	14134.1	9625.94	21176.2	292612	5874.46	235151	61145.1	2272.21	5375.73	631.934	41490.3	16213.5	358.439	12607.3	5801.8	14685.9	22637.4	9267.78	4952.32	26942.6	11472.4	28811.3	174037	53090.8	25533.9	11701.3	66937.2
732		0	0.84999999999999998	Acetamide, N-(4-mercaptophenyl)-	C8H9NOS	167	771	790	35.340000000000003	1126-81-4	125.046	852.364	728.665	730.497	730.415	733.615	0.0806503	240	4622.94	463389	12094.1	1076.11	2192.18	0	1852.07	826288	1926.86	17258	11390.8	6325.89	11466.6	2370.99	767.44	2079.49	5716.07	2087.1	1297.57	114.432	319.31	7096.56	1631.5	904.311	0	4377.94	2227.96	44879	1746.98	11999.6	2540.42
752		0	0.69999999999999996	Parapropamol	C9H11NO2	165	744	757	39.75	1693-37-4	165.1	1607	748.864	751.573	751.613	756.263	0.101815	240	1802.84	449.896	5587.42	17618.5	6802.95	0	7470.06	160615	478.387	9247.78	3329.35	5455.23	2620.72	4049.5	1860.94	3482.21	6197.59	23362.2	6439.58	24004.1	8403.11	710.7	7669.93	10151.8	0	11043.3	147725	29.4464	1271.36	7607.47	4015
331		0	0.90000000000000002	Methyltris(trimethylsiloxy)silane	C10H30O3Si4	310	859	859	66.569999999999993	17928-28-8	295.134	132.712	376.587	377.326	377.287	378.087	0.0670142	239	1087.27	1377.78	26795.2	8304.55	3558.27	29725.1	3479.56	182013	12711.9	143775	13290.8	35549.9	9782.15	30482.7	8994.06	6779.28	646.008	7853.45	404.618	21375.5	17224.7	42525.3	109701	53926.1	34238	5446.59	18660.4	608.152	20183.6	922.957	3260.53
457		0	0.77000000000000002	1-(1,3-Dimethyl-1H-pyrazol-4-yl)ethanone	C7H10N2O	138	775	775	33.350000000000001	52773-23-6	123.046	1492.64	466.182	471.547	471.131	475.281	0.318478	239	9198.83	6.61886e+06	7.79882e+06	39629.1	47188.4	61001.1	4.34907e+06	2.60386e+07	1.22576e+07	4.95531e+06	5.54603e+06	5806.49	4267.9	5967.52	6.37328e+06	129802	8573.55	16.8249	0	3.74231e+06	14820.1	312350	1422.07	4063.07	0	1751.21	3.24265e+06	13988.2	6933.9	7136.23	1.37689e+07
525		0	0.88	3-Methyl-4-isopropylphenol	C10H14O	150	886	888	25.350000000000001	485076	135.098	1463.1	514.829	519.958	519.828	524.378	0.246672	239	12250.8	783281	26791.1	24440.8	7921.33	12531.9	152151	1.83761e+06	9956.19	1.42987e+06	593394	12230.5	0	0	190033	17148.6	19177.7	1910.77	3360.86	305611	1734.05	15121.1	3760.31	6918.91	6704.48	0	16827.5	135.332	13158	2833.6	8671.8
590		0	0.72999999999999998	Feature 00590							148.073	554.817	559.926	565.26	565.175	569.625	0.169732	239	35047.3	1.13268e+06	92766.9	11340.2	4863.55	14119.5	99653.3	703222	0	3.27478e+06	3058.92	9028.8	7791.41	3990.39	5007.91	1420.69	3208.61	3796.71	6744.66	31375.3	13414.7	3020.16	320.718	3372.35	3125.66	2602.92	11280.1	3779.89	1575.91	30254.7	70988.7
594		0	0.85999999999999999	Silanol, trimethyl-, phosphate (3:1)	C9H27O4PSi3	314	716	746	75.069999999999993	10497-05-9	299.09	737.933	567.175	568.126	568.075	569.825	0.0747689	239	214.199	1.84173e+06	197.856	4483.41	657.67	954.736	116.315	323.819	31036.2	10500.6	3054.4	135.518	128.367	438.782	223.837	0	649.793	856.762	2546.67	2492.97	0	9935.78	315.381	1972.48	3101.94	930.538	0	48666.4	485.339	44826.7	27359.2
622		0	0.69999999999999996	3-Hydroxy-4-methylbenzaldehyde	C8H8O2	136	837	837	21.050000000000001	57295-30-4	136.066	1224.39	588.624	593.398	593.324	598.623	0.226917	239	4467.04	31483.4	598165	6544.49	10491.3	173.907	10815.5	4749.55	27058.3	1.20605e+07	451.088	3940.35	9896.37	26872.2	0	5112.49	21467	3644.4	0	35445.3	949.916	890.879	24747.1	3084.53	11848.8	2545.75	41858.7	8040.5	22056.2	6222.03	19499.1
635		0	0.73999999999999999	Furo[3,4-c]pyridin-1(3H)-one, 7-hydroxy-6-methyl-	C8H7NO3	165	888	898	93.799999999999997	4753-19-9	165.045	2736.85	606.173	609.439	609.123	614.022	0.196103	239	2524.74	865499	76967.9	3850.74	3652.93	0	79713.5	6.00569e+06	12058.8	4.59265e+07	215.842	1100.57	2295.4	20814.5	7284.2	2001.35	3100.44	2089.47	4171.28	44625.3	0	13006.1	182013	1862.51	6110.81	28835.7	7733.4	5785.11	1296.97	1723.51	5715.3
418		0	0.83999999999999997	Cyclohexanone, 5-methyl-2-(1-methylethyl)-, trans-	C10H18O	154	804	804	30.489999999999998	89-80-5	112.102	284.796	443.283	446.11	445.283	449.233	0.41005	238	0	0	2564.75	5297.82	0	608.897	43969.3	73828.7	106933	174137	0	127458	12221	8010.56	0	386840	171242	7765.72	49706.6	310827	3306.32	199692	1345.34	1298.95	2191.56	1099.69	205252	25301.8	6473	36774.1	43044.4
452		0	0.81999999999999995	Benzoic acid, 2-(isopropyl)oxy-, methyl ester	C11H14O3	194	890	890	25.34		120.038	976.526	463.732	468.746	468.682	479.031	0.272293	238	3476.11	5.39859e+06	278107	12721	7309.58	545.971	11026.8	141888	7007.62	5768.57	5663.64	6237.29	0	7035.07	0	4990.75	0	36431.9	11934.2	1312.69	8053.75	10286.1	16213.6	99420.9	512.441	13187.7	20487.9	59912.7	13864.9	26938.2	2013.86
456		0	0.72999999999999998	Feature 00456							136.142	464.438	462.832	466.997	466.882	471.131	0.23382	238	24927.1	17548	1280.81	36537.7	769509	1169.85	0	607772	65774.7	141078	969.547	1747.84	101.137	1173.69	2091.07	3011.51	279.071	916.467	164.402	2355.32	5681.66	4459.94	11896.4	15946.4	2905.07	2734.96	12242	537.204	2440.76	1274.8	7240.62
538		0	0.92000000000000004	5-Amino-2-methoxyphenol	C7H9NO2	139	801	810	73.709999999999994	1687-53-2	139.082	2068.42	522.428	525.835	525.828	528.978	0.121082	238	469.264	3.63427e+06	1.38588e+06	1794.31	3944.75	8293.22	47647.6	1.31314e+06	11797.3	1.12217e+06	170.777	9823.11	1568.84	4378.16	22407.2	4348.71	5465.48	4778.13	7249.96	5560.6	9167.8	3323.35	1417.4	3897.74	4954.86	18030.5	210.082	0	8608.96	2137.46	27418.3
567		0	0.90000000000000002	1, 1, 5-Trimethyl-1, 2-dihydronaphthalene	C13H16	172	720	790	50.509999999999998		157.127	837.367	548.776	550.189	549.876	553.076	0.183204	238	2051.35	1.51541e+06	216455	93254.3	68084.7	5167.49	379518	4.22464e+06	126637	674081	3549.35	2199.02	0	953.723	12692.9	456.441	179.382	4320.74	2744.41	762385	11700.9	43797.7	17773.1	153847	20057.3	311278	743628	504807	1451.26	59710	112732
574		0	0.80000000000000004	Feature 00574							110.102	416.708	547.776	553.107	552.876	558.226	0.231618	238	0	2.37892e+06	702171	47.9929	89874.9	17408.6	351654	713391	49024.2	25426.8	13361.1	16319.7	4930.02	882.196	19078.9	3780.37	2860.51	57819.6	0	29301.5	1430.86	0	6468.68	147.034	5879.26	5418.97	130296	2313.2	21431.8	14929.2	167663
605		0	0.78000000000000003	3-Methylbenzothiophene	C9H8S	148	892	896	66.620000000000005	1455-18-1	148.081	512.221	575.825	581.329	580.974	585.724	0.238036	238	6444.74	990221	1.56441e+06	0	2567.56	384821	1.00188e+06	1.84223e+06	7595.44	3.8594e+06	604.106	3222.72	4388.4	11822.9	20026.7	777.845	724.897	986.75	10532.8	253.449	2489.03	7644.38	8190.58	3782.84	1710.75	2110.75	0	7096.96	9983.21	0	977753
697		0	0.73999999999999999	Feature 00697							125.143	219.812	684.918	686.842	686.718	689.517	0.0841456	238	6651.4	54315	3029.77	10739.2	1627.95	3331.78	5793.42	1.74063e+06	3648.05	7235.98	967.747	2409.38	590.174	0	3546.18	0	611.919	3545.31	3483.14	996.536	16212	3721.32	3802.01	3572.56	1549.88	4489.1	7649.33	2831.64	1817.4	3105.15	2062.79
856		0	0.72999999999999998	Ethylamine, N,N-dioctyl-2-phenylthio	C24H43NS	377	807	892	24.899999999999999		254.22	154.372	954.5	955.611	955.55	957.3	0.0402338	238	4409.12	3234.88	1015.16	77.1352	1708.59	1841.58	2276.94	2292.48	2486.13	2512.97	2953.53	2394.77	0	4148.61	4022.61	1989.36	471.279	1805.8	289.381	4907.63	491.045	1455.62	1879.14	813.556	799.845	1433.91	5755.29	13901.8	4506.22	4724.98	4937.17
858		0	0.71999999999999997	Feature 00858							295.049	273.696	979.899	980.618	980.549	983.899	0.0437992	238	2494.57	4553.75	804.063	1447.74	2669.83	3569.44	0	263.109	2662.08	5604.4	920.578	1284.61	379.742	90.435	2662.79	1366.94	1384.78	3228.06	0	52.5823	2639.22	3694.8	2084.22	0	1058.11	13422	2037.07	9911.19	3225.99	1062.35	1655.85
267		0	0.93999999999999995	Acetic acid, methoxy-, anhydride	C6H10O5	162	830	953	98.969999999999999	19500-95-9	234.036	300.046	333.19	333.765	333.54	335.04	0.138357	237	61911.4	106575	100106	51.7981	75126.7	222.729	171.896	280761	90696.1	119121	489.004	81919	27364	143103	79430.8	0	1747.16	46623.9	246.483	0	95522	54602	1338.21	34353.4	117.806	63688.4	39510.6	69676.3	125476	108813	65741.1
391		0	0.79000000000000004	2-Cyclopenten-1-one, 3,5,5-trimethyl-	C8H12O	124	812	847	24.760000000000002	24156-95-4	124.072	4775.16	418.635	423.944	423.634	431.334	0.423717	237	4541.19	0	3.32905e+06	1.75852e+06	4.97767e+06	2.00914e+07	28492.1	5700.75	904732	9.40063e+07	8.51003e+06	2482.93	3003.62	5165.58	71124.1	2257.68	1.45614e+06	334421	31985.7	7.89569e+06	626.155	6.27481e+06	118987	4.77614e+06	361846	5794.97	6.96531e+06	8.425e+06	12579.1	2.45436e+07	5.18659e+06
488		0	0.83999999999999997	Pyridine, 3-(ethylthio)-	C7H9NS	139	703	746	38.950000000000003	26891-59-8	139.08	1752.1	487.53	492.576	492.23	497.38	0.28013	237	1947.11	1.51303e+07	1.1692e+07	0	1621.28	2.48793e+06	4.21935e+06	8.03766e+06	1.07706e+07	6.27801e+06	3.54917e+06	0	2183.09	0	5.21646e+06	10977.3	2899.04	3300.02	2285.9	2.27411e+06	1678.4	31.0543	3382.47	2728.19	304.171	4675.29	4.05753e+06	6689.17	3934.97	8782.46	1.03579e+07
548		0	0.90000000000000002	Phenol, 5-ethenyl-2-methoxy-	C9H10O2	150	830	859	40.520000000000003	621-58-9	150.087	4528.24	525.978	531.78	531.277	536.577	0.306775	237	7680.05	4.63123e+07	3.80772e+06	2442.46	7197.08	3.737e+06	2.27645e+07	6.81699e+07	3.93354e+07	3.14241e+07	1.06679e+07	3908.79	4103.16	1164.37	7.55325e+06	96.5987	4265.75	0	2371	2.40113e+06	1809.39	6032.69	6469.99	8714.01	7273.31	5300.31	1.15953e+07	4456.09	3446.68	25944.7	4.22749e+06
620		0	0.81000000000000005	Feature 00620							168.099	491.545	587.624	592.133	591.824	596.373	0.194395	237	2.15369e+06	33018.9	4262.82	5128.61	2494.33	3081.92	6167.49	1.79868e+06	4100.01	4998.28	123.798	667.898	1026.71	25156	2919.92	1.1261e+06	17091.3	5757.87	2003.25	898645	9292.23	114509	2458.33	43208.3	2128.69	5901.68	4196.47	27560.3	285.805	210122	1395.24
737		0	0.85999999999999999	1H-Indene, 1-phenyl-	C15H12	192	803	803	29.469999999999999	1961-96-2	192.072	573.432	723.615	728.857	728.465	734.115	0.206722	237	284153	2.80226e+06	1.88556e+06	0	468262	460827	696774	3.19002e+06	18316.7	2.85627e+06	37230.2	5003.11	5422.7	11570.4	1.05608e+06	9059.04	61330.1	19959.4	4401.96	1.45195e+06	19953.8	20500.3	412787	215240	3372.61	130140	454186	61627.5	15023.8	4197.52	722268
743		0	0.76000000000000001	4-Furan-2-yl-2,4-dioxo-butyric acid methyl ester	C9H8O5	196	788	825	37.5		137.081	536.905	731.915	735.741	735.714	740.414	0.108067	237	7355.36	117320	54800.2	5815.29	14737.4	17064.4	10258.9	11653.9	9453.92	21135.6	3745.66	14178.3	11693.8	0	3975.43	26.7127	0	11038	1763.22	3005.2	2327.41	7434.48	42324.8	14757.6	5473.92	3349.63	17327.2	5419.03	1961.26	1664.29	17346.5
747		0	0.70999999999999996	2-Pyridinamine, N-phenyl-	C11H10N2	170	823	823	60.890000000000001	6631-37-4	169.08	212.424	738.114	739.58	739.364	744.014	0.13213	237	4179.05	343014	229813	1806.3	3904.29	903.615	5533.4	645219	1174.63	722570	10172	3534.15	1887.83	6230.17	0	1372.33	1154.64	2183.63	1305.15	1019.76	1165.1	0	1924.06	7965.21	0	2464.4	339.552	1889.68	3158.75	104.75	22477.7
773		0	0.77000000000000002	Feature 00773							170.102	442.939	770.262	771.091	771.012	773.812	0.0495602	237	906.136	8325.14	1161.63	3657.36	8193.94	495.955	1370.89	2787.13	0	5022.29	3571.5	1964.7	2188.44	41.2055	342.081	4433.99	2378.63	6149.49	938.102	2182.62	4857.95	1020.24	4257.15	3348.18	6172.39	2025.12	2485.54	3928.25	0	5942.54	2417.45
808		0	0.84999999999999998	l-Leucine, N-cyclopropylcarbonyl-, pentadecyl ester	C25H47NO3	409	756	756	20.09		154.094	673.061	818.959	820.927	820.859	824.359	0.0725211	237	3554.17	660972	0	239.659	0	1381.91	847.552	1.93046e+06	7532.25	263139	1494.74	1278.12	0	0	6563.85	4513.53	2920.98	33.2424	2271.16	7092.01	7333.46	6983.34	14718.4	2492.41	5584.1	8390.57	0	284.797	2886.21	5008.78	19319.4
167		0	0.90000000000000002	Feature 00167							112.115	541.437	259.395	261.846	261.845	263.395	0.149683	236	1271.61	1820.87	825.485	605.065	1489.56	1068.81	1053.25	2023.27	0	0	4529.53	1850.04	1087.09	417.286	0	2055.96	720.41	1519.72	1654.83	529.289	0	9023.39	9719.13	0	2727.21	1387.62	167498	3573.36	0	0	1950.26
439		0	0.81000000000000005	1H-Pyrrole, 1-(2-furanylmethyl)-	C9H9NO	147	795	842	92.700000000000003	1438-94-4	81.0604	5736.34	453.632	458.588	457.932	464.782	0.384393	236	273.848	4.04443e+06	3.46392e+06	3404.72	251.926	2.88736e+06	1.69106e+07	8.33038e+06	8.70876e+06	8.03082e+06	4.34718e+06	8429.27	15915.6	17128.3	8613.97	1.06588e+07	2657.35	33468.7	21705.4	2.2586e+06	14082.6	6424.26	4.47855e+06	3.73832e+06	676365	4094.2	1.37309e+06	6.39881e+06	10340.4	0	1.12115e+07
486		0	0.76000000000000001	Feature 00486							251.087	724.984	489.68	491.087	491.03	492.53	0.0810258	236	2593.91	31596.4	3456.47	278.398	413.363	5586.76	3086.65	662.508	1273.01	13934.4	5779.32	124.475	3073.1	814.523	663549	1008.56	6322.41	933.987	3531.04	1331.43	3269.29	0	2831.57	3400.98	1717.78	2271.2	1521.96	313.294	1626.45	5155.62	547626
724		0	0.75	Oxamide, N-(3-methoxypropyl)-N'-cycloheptylidenamino-	C13H23N3O3	269	730	865	39.140000000000001	333441-36-4	153.073	2325.06	722.665	724.032	723.965	726.765	0.06728	236	2931.83	13508.7	5073.89	2060.13	687.355	1955.82	3855.17	29655	4217.45	20015.6	0	15262.2	2649.73	1487.59	3993.65	685.662	9797.95	5112.56	2442.29	2730.45	3706.22	0	9452.28	10456.4	1825.02	722.664	14821.1	3962.75	471.755	288.773	2665.88
753		0	0.81000000000000005	Benzeneethanamine, 3-amino-N-methyl-N-(2-phenylethyl)-	C17H22N2	254	764	792	23.379999999999999	52059-44-6	148.063	1100.9	747.914	753.019	752.963	756.313	0.135176	236	6758.03	11952.1	28584.8	1135.28	33849.7	11443	11133.7	105935	20640.9	12883.4	3.47358e+06	2134.91	11496.5	21882.7	14614.3	8797.46	1530.26	1869.46	17146.3	7863.76	10086.3	4941.7	4770.13	6061.51	0	13982	4334.48	15472.1	2073.58	27403	1.37684e+06
793		0	0.82999999999999996	2-Fluorobenzylamine, N,N-dibutyl	C15H24FN	237	729	761	45.390000000000001		194.124	4998.38	794.411	798.332	798.01	802.11	0.16409	236	2197.59	2.56805e+06	86633.2	134277	1.83709e+07	443468	128938	4.09142e+06	4.50495e+06	4.49877e+06	989312	869.545	4763.33	276.548	0	2284.69	3485.13	1568.78	2488.16	123881	2473.31	3754.12	274552	78293.3	78480.5	2174.78	2.78534e+06	274088	20248	2.31662e+07	2.74476e+07
373		0	0.73999999999999999	p-Cresol	C7H8O	108	960	960	49.460000000000001	106-44-5	107.066	22040.9	406.735	412.194	412.085	416.035	0.310645	235	3352.9	378163	7.13461e+08	0	46265.6	32826.5	1.76801e+08	1.09628e+09	35151	2849.31	7727.99	10225.6	4775.4	50.3812	1.72939e+08	24613	3848.19	10930.1	46701.3	81107.3	11487	21408	20829	9189.28	84356.2	13837.3	0	35605.6	2681.32	92380.7	3.11231e+08
667		0	0.73999999999999999	Propanoic acid, 3-(acetyloxy)-, anhydride	C10H14O7	246	802	802	14.130000000000001	55656-58-1	143.077	403.177	643.62	646.336	646.32	649.27	0.0977434	235	5321.96	2.28074e+06	0	0	417.551	3004.85	4708.5	1.36327e+06	8167.72	2.17063e+06	0	2990.25	889.985	466.119	0	11438	1977.25	251.604	705.912	24709.9	4718.57	9289.62	2709.76	1923.29	634.645	2334.24	2794.78	41532.8	5045.98	2210.8	2897.93
707		0	0.83999999999999997	3-Pyridinecarbonitrile, 6-ethyl-1,2-dihydro-5-methyl-2-oxo-	C9H10N2O	162	714	850	10.1	113124-05-3	162.099	12738.1	697.517	702.937	702.867	707.166	0.187155	235	7411.54	7.96358e+07	1.76951e+08	8219.94	39890.8	8190.75	7405.93	5.43078e+08	1671.4	1.86434e+08	22114.8	15516.4	10702.9	96098	20370.1	3172.45	12737.4	8622.02	50483	1.03904e+08	9776.24	3290.77	77602.5	5662.23	34422.2	16686.6	3991.89	44803	16446.7	4306.57	9780.61
776		0	0.89000000000000001	Feature 00776							154.098	1438.61	773.362	775.18	775.012	779.762	0.101977	235	13879.5	1.01102e+06	4823.44	11683.4	4737.69	3250.75	11169.5	2.02727e+06	7942.31	642427	11801.8	6952.32	2487.96	4785.54	0	467.35	4618.85	4265.11	2931.65	91739.8	2365.42	429.813	10287.5	25858.8	18678.9	0	561.704	4055.15	30.2193	6423.93	5997.5
383		0	0.82999999999999996	Phenol, 2-methoxy-	C7H8O2	124	841	841	50.840000000000003	32994	109.034	3375.04	413.585	419.003	418.635	423.784	0.355704	234	3935.1	9.7748e+07	4.36976e+06	227432	677455	2.19932e+07	1.0484e+07	2.39486e+07	7936.96	1.1936e+08	373331	78.6493	145.544	0	6.08386e+06	2536.88	150774	1441.63	5108.22	8.22812e+06	2336.29	190341	13689.4	288.394	745.206	7062.27	124657	3906.87	0	1037.5	7.60651e+06
459		0	0.68000000000000005	Feature 00459							152.047	353.588	471.631	473.394	473.381	474.931	0.0816308	234	564.488	18921	6373.08	11522.2	6504.09	4849.79	4428.63	5668.87	2365.62	10919.5	2755.8	3386.77	1163.8	2322.07	4493.29	1258.69	1282.83	1372.67	446.484	2929	0	5756.42	1387.49	2224.32	2540.97	5923.44	7745.53	10695.2	609.758	6635.8	334.205
494		0	0.80000000000000004	Feature 00494							143.081	515.35	493.28	495.431	495.43	498.78	0.124357	234	7823.27	291852	220.438	882.874	0	6287.67	9446.06	603038	2520.62	1.45936e+06	772.97	3318.81	5479.56	394.236	629.201	106548	775.59	1389.11	55869.9	112859	2900.46	1952.24	6263.6	3249.75	28248.7	34043.9	1659.74	107845	1612.48	191.422	5991.61
604		0	0.70999999999999996	Feature 00604							113.051	848.921	575.325	578.754	578.624	582.724	0.139872	234	4861.22	364911	8255.71	10672.7	23338.6	8287.51	2.88548e+06	687813	6883.42	8.15075e+06	4592.47	1957.33	9272.32	19247.7	9366.68	6735.15	1943.15	0	22434	1.9875e+06	4342.4	3036.62	1682.37	0	8821.11	2411.14	1536.24	10373.3	5526.35	9808.76	830.307
628		0	0.77000000000000002	Feature 00628							251.08	127.771	598.773	599.775	599.723	601.973	0.0745979	234	113.094	49929.1	32286.1	0	1306.23	273.511	20560.5	72440.6	112.959	65639.3	517.641	0	1615.08	2455.02	5945.81	757.81	1.99095	1844.26	3917.35	94568.1	71.6993	0	2556.04	1884.45	290.078	7412.12	3846.39	56470	2639.01	0	8180.75
729		0	0.87	Feature 00729							192.091	602.362	725.365	729.442	729.015	734.015	0.201176	234	5718.83	3.07447e+06	2.03649e+06	3423.54	458850	513489	728996	3.46755e+06	2960.79	2.99836e+06	53769.5	0	8481.45	867.192	1.14722e+06	1688.23	3135.83	313750	33099.3	1.53984e+06	5961.64	19122.4	429967	552.893	8895.29	106829	585009	67985.4	3444.06	2340.03	832753
749		0	0.69999999999999996	Feature 00749							156.109	409.603	744.014	746.197	746.164	750.963	0.0730757	234	6096.86	6025.64	6003.34	6832.53	4480.85	125.07	0	33071.8	5561.83	2780.3	978.213	4288.55	1831.81	1782.43	1060.92	2392.82	1523.06	4734.81	5897.42	1655	1391.89	17147.3	1056.09	4190.82	3338.62	7493.77	1433.51	280.871	12054.1	9395.75	5147.32
769		0	0.90000000000000002	Feature 00769							286.049	14208.7	761.063	764.411	764.713	768.962	0.168926	234	0	3048.24	2745.2	711.018	574.818	1.4384e+06	915774	4866.03	622.468	0	797.548	2237.57	120.057	181292	65.5497	0	152293	578.788	915.95	0	4861.23	11397.6	9.37299e+06	9.34743e+06	7.45966e+06	5.92236e+06	1.18545e+07	5.54641e+06	58975.4	2044.03	69.8291
811		0	0.80000000000000004	Feature 00811							154.096	387.103	823.459	827.823	827.809	831.358	0.077816	234	446.824	843584	524.794	1520.41	10734.7	15617.3	1826.71	2.33382e+06	2623.7	157896	5228.44	48836.4	1106.42	1334.47	13003.7	518.764	4523.11	8372.8	26.7041	5345.72	0	8643.64	11817.9	11241.6	3094.93	428.182	2088.15	33802.4	1317.33	0	14362.9
814		0	0.91000000000000003	1H-Indene-4-acetic acid, 6-(1,1-dimethylethyl)-2,3-dihydro-1,1-dimethyl-	C17H24O2	260	702	702	59.600000000000001	55591-05-4	245.179	651.592	831.058	832.094	832.058	834.508	0.078276	234	0	181.002	426.43	91.2196	1600.66	408.376	6167.79	584.845	1531.46	147.27	0	0	833.015	0	0	0	221.288	2789.32	685.191	7396.99	0	189.402	39050.5	1012.23	0	4920.94	19442	47778.5	0	3458.65	362.665
828		0	0.72999999999999998	Feature 00828							166.063	997.504	851.857	854.672	854.657	857.957	0.0663528	234	2472.7	18074.8	11858.4	724.923	5525	3610.64	3832.59	13909.5	7427.46	19346.9	18372.4	22572.3	1528.89	2007.46	2406.77	7262.73	1104.32	3682.03	4940.76	21863	7616.57	5553.71	480.466	108.936	872.759	1851.94	54872.5	3600.24	3583.49	17894.5	12269.2
279		0	0.87	Benzaldehyde	C7H6O	106	923	923	61.259999999999998	100-52-7	106.056	4964.3	332.94	337.843	337.94	341.44	0.574272	233	1.32173e+07	3.9791e+07	8.80366e+06	9292.3	27224.6	17521.3	7.31601e+06	1.13202e+08	5.22165e+06	3.8285e+07	1.01857e+07	1.29115e+07	10.4108	69552.5	0	1.52794e+07	7.38998e+06	13761.2	1236.73	4.47495e+06	1.42224e+07	1.12804e+07	31406.5	21397.2	28127.3	6515.19	1.27183e+07	6.65543e+06	5749.13	8.87351e+06	9.29486e+06
410		0	0.82999999999999996	Feature 00410							132.149	17677.3	434.684	439.117	438.783	443.633	0.353776	233	4014.35	2.7566e+08	3.56807e+08	1.77263e+07	7.27687e+07	1.29226e+08	2.20939e+08	1.91681e+08	0	2.95751e+08	4.69561e+07	0	4222.71	28.6662	1.14966e+08	2082.8	2849.06	0	2130.64	1.39698e+08	1677.24	9.3154e+06	784.074	4.14767e+07	24.3642	2399.72	6.84151e+07	55.2095	8476.68	0	3.13963e+08
445		0	0.77000000000000002	2-Methoxy-5-methylphenol	C8H10O2	138	839	839	29	1195-09-1	138.086	1708.15	460.832	466.434	466.382	471.631	0.302163	233	1.0321e+07	9.86137e+06	8.73244e+06	0	192.303	1530.94	54740	5.95652e+06	14161.2	4.94666e+06	18311.3	2269.93	4183.37	1292.92	3495.04	121797	2140.88	1517	4199.97	7505	2033.9	134.713	11065.5	0	9737.93	7018.01	0	153667	6534.57	5080.27	1.19816e+07
479		0	0.89000000000000001	Feature 00479							139.08	1624.91	484.98	487.801	487.68	492.03	0.154907	233	10739.2	1.51199e+07	18491.8	2857.28	2356.79	10617.8	758.289	8.03254e+06	1296.39	6.27721e+06	7.26686	0	4856.79	2934.66	5.4446e+06	44976.5	1301.54	3197.46	45.5724	24295.2	1396.9	1902.5	3255.84	2881.65	2561.78	6222.49	11135.8	1505.45	5949.42	598.897	1211.81
554		0	0.70999999999999996	Feature 00554							161.086	353.375	535.227	536.96	536.877	539.127	0.0833262	233	4812.13	1012.2	2607.74	8535.04	3530.93	0	10337.6	231605	28268.3	1.94738e+06	8242.52	6016.27	2732.02	2205.1	7960.6	5072.69	33091.1	0	4361.38	29325.4	3754.02	3254.14	8013.24	19688	5403.14	0	10331.1	7632.93	875.446	1141.51	4910.66
596		0	0.79000000000000004	Pyrolo[3,2-d]pyrimidin-2,4(1H,3H)-dione	C6H5N3O2	151	829	954	29.329999999999998	65996-50-1	151.128	5176.08	566.125	571.164	571.075	575.025	0.151906	233	23192	5.17609e+07	1911.18	39252.3	6689.23	16450.6	824.814	3.01452e+08	18365.2	853118	0	12602.4	1659.59	10792.8	9595.77	12.1195	3581.47	27113	384.511	12675	5218.67	15675	1088.33	5370.47	2168.09	14572.2	0	8761.9	3530.9	1122.54	4463.92
775		0	0.77000000000000002	Fumaric acid, butyl 3-oxobut-2-yl ester	C12H18O5	242	837	837	69.090000000000003		155.086	461.047	773.162	774.597	774.512	778.312	0.0696995	233	0	0	11879.3	2965.71	1688.86	1239.08	0	0	3580.42	10118.2	2963.85	3888.53	3751.46	7198.13	0	1967.14	1253.6	4113.44	957.501	12696.9	7872.94	2435.9	21476.9	1949.68	3763.3	179.207	13130.1	8580.22	3687.15	497.691	3531.47
789		0	0.89000000000000001	Caffeine	C8H10N4O2	194	935	938	98.640000000000001	21399	194.104	7363.45	792.211	794.844	794.711	799.11	0.107672	233	6207.35	2.46707e+06	933.223	0	0	7523.89	51.3445	4.38127e+06	2283.1	5.03482e+06	11313.7	614.884	749.256	6407.81	5008.73	10530.7	4430.07	808.173	5523.17	4915.8	1721.09	9768.5	525.412	3937.2	0	0	7346.29	12167.6	4888.15	9833.4	3.06692e+07
797		0	0.76000000000000001	Feature 00797							206.052	438.512	796.96	799.629	799.56	804.26	0.101812	233	33.2607	717445	43387.1	2607.9	885.253	1399.39	970.62	1.68243e+06	862.376	1.03981e+06	711.576	4018.34	356.117	3279.61	512.145	950.996	3289.88	1919.09	563.875	20662.6	1649	7838.1	2203.6	608.981	0	0	2574.37	3384.3	86.3949	0	2546.76
876		0	0.87	2H,8H-Benzo[1,2-b:5,4-b']dipyran-10-propanol, 5-methoxy-2,2,8,8-tetramethyl-	C20H26O4	330	806	852	58.420000000000002	26535-37-5	315.19	571.343	1095.34	1096.38	1096.34	1098.84	0.030962	233	4883.36	463048	446032	418622	2188.08	645694	147345	808372	48550	204432	400879	626769	500177	617887	157272	7709.98	257240	78620.8	320453	136323	143117	109602	1.58289e+06	1.03906e+06	924780	386928	2687.7	104054	1329.97	3224.91	39566.4
474		0	0.89000000000000001	1H-Pyrrole-2,5-dione, 3-ethyl-4-methyl-	C7H9NO2	139	809	821	76.180000000000007	20189-42-8	139.081	1627.74	484.98	488.217	488.08	493.03	0.183192	232	2576.16	1.51974e+07	2226.97	2821.93	2398.16	10628.9	1243.25	8.07057e+06	5847.63	6.28316e+06	872.038	2117.58	4869.25	0	5.47036e+06	46279.9	3313	3655.07	1052.06	24596.7	1411.87	1890.03	3228.64	2877.61	2559.05	6222.76	2707.71	1501.08	5938.94	607.388	1.2873e+07
503		0	0.82999999999999996	Feature 00503							146.05	3859.32	495.43	500.853	501.429	504.229	0.307732	232	88766.7	5.50039e+07	2.10095e+07	2608.07	35252.1	17.5843	1.90126e+07	9.91132e+07	1974.3	2.44289e+07	1.03567e+07	34734.8	6062.5	361.858	6.51952e+06	0	3782	0	30167.3	0	3695.23	695.611	47352.4	13416.3	0	35416.3	0	2670.1	174679	297.913	6.10078e+06
663		0	0.81999999999999995	2-([(Dimethylamino)methylene]amino)-3-(3-chloro-4-methyloxy-phenyl)propanoic acid, methyl ester	C14H19ClN2O3	298	797	797	20.879999999999999		143.091	419.468	639.371	641.551	641.52	646.27	0.10063	232	11414.9	7591.13	8774.07	8124.14	7187.66	406.22	4506.06	1.41494e+06	461.817	2.29421e+06	4120.11	12093.2	15512.4	8383.54	2406.77	9888.27	7714.97	1358.63	714.781	5315.36	2391.25	3656.55	2125.92	0	2897.97	4997.34	2842.55	32455.7	839.755	0	5849.88
692		0	0.72999999999999998	2-(Trifluoromethyl)benzyl alcohol, 2-methylpropyl ether	C12H15F3O	232	771	771	31.969999999999999		159.076	595.799	679.118	680.539	680.518	682.018	0.0674068	232	3406.19	8772.02	3702.87	2715.52	157.149	2560.92	2307.2	4.43673e+06	871.382	1.34931e+06	8514.14	1154.06	1608.5	2458.55	1403.34	1192.41	0	597.014	2090.78	5936.5	6109.3	0	6073.49	0	5708.85	3489.39	9884.99	6031.57	4736.78	3244.95	3999.57
708		0	0.79000000000000004	Benzene, 1-chloro-2-phenoxy-	C12H9ClO	204	785	802	73.549999999999997	288367	169.09	2263.27	697.417	702.28	702.217	706.966	0.0825112	232	8618.35	1269.12	1156.03	132.974	2371.26	1087.46	13401.1	32622.1	2732.59	3277.14	1002.72	2519.28	362.245	0	3756.61	592.85	4058.12	44.2114	1018.53	1058.07	9829.51	176.859	0	1402.38	1678.97	10514.8	1510.54	5136.99	0	293.93	4011.03
738		0	0.79000000000000004	Feature 00738							160.098	308.447	728.965	733.916	733.915	738.364	0.11974	232	4540.31	0	9572.96	2837.71	7046.25	7899.42	1314.64	2.0777e+06	9333.74	10951.6	0	1023.31	3250.27	6675.9	2215.34	0	1342.94	4168.54	352.112	7849.46	450.319	0	2347.82	2858.94	452.991	5570.2	3055.43	1227.51	0	5256.32	1671.06
785		0	0.84999999999999998	Caffeine	C8H10N4O2	194	914	916	97.519999999999996	21399	194.107	7529.98	789.661	792.562	792.411	796.661	0.108162	232	2204.66	2.54262e+06	3119.77	5767.09	4287.07	304.748	532.803	4.4119e+06	1927.13	5.01511e+06	2266.2	9812.49	4362.66	1545.54	11835.5	4785.6	98.1735	2181.2	5951.76	2415.53	5507.24	0	850.699	6129.48	3519.82	7294.91	0	7060.88	0	3604.29	5403.1
443		0	0.73999999999999999	Cyclohexanamine, N-methyl-	C7H15N	113	786	845	86.209999999999994	100-60-7	113.107	809.464	456.982	461.045	460.782	464.682	0.267102	231	0	306233	82205.6	7875.76	559.631	19987.6	1.17265e+07	1.30707e+06	3908.88	1.70019e+06	0	181.408	910.636	0	12488.6	5399.25	4755.04	5904.42	6614.69	145789	993.423	301299	645.031	9.74424	560.969	14124.2	154975	17391.3	1571.28	1762.14	112841
495		0	0.81000000000000005	Pyrrolidine, 1-(1-oxo-5,7,9,14,17-eicosapentaenyl)-, (E,E,E,Z,Z)-	C24H37NO	355	739	806	76.969999999999999	108543-68-6	113.068	336.079	493.83	496.808	496.63	500.679	0.165097	231	25897.3	1.46295e+06	6108.03	6771.22	4274.89	0	38600.1	991839	704.514	539713	1853.6	1749.57	36060.4	9106.51	50648.1	1432.84	351.935	2270.63	11289.5	65144.3	0	10794.5	23580.2	11412.7	7378.01	6377.47	32427.1	17473.8	611.705	9316.5	82594.9
621		0	0.73999999999999999	1,1-Diphenyl-2-propanol	C15H16O	212	776	849	21.010000000000002	29338-49-6	168.098	489.74	586.524	588.675	588.124	593.124	0.216139	231	2.13986e+06	70438.6	34165.2	6896.42	3.78175	70335.2	48577.6	196406	995605	1.29496e+06	3019.89	3254.41	4573.46	306.336	6734.29	1466.47	5978.46	0	0	894118	1160.38	113714	9226.6	1654.4	2139.9	7.1021	4758.39	21987.5	3346.28	207783	478867
734		0	0.73999999999999999	Benzene, 2-isocyanato-1-methoxy-4-methyl-	C9H9NO2	163	716	722	30.030000000000001		148.06	1532.26	726.015	731.095	731.115	734.115	0.0996385	231	23094.5	1.80716e+06	2984.12	2388.76	242.584	0	1928.4	1.87778e+06	3425.13	24292.7	414.407	7443.18	1785.33	13190	0	12523.8	2088.8	14930.3	1343.51	11629.1	2596.57	92.5733	21242.9	4913.47	2237.66	22311.6	0	19539.2	118.48	4001.9	1501.5
760		0	0.81000000000000005	Benzene, 2-isocyanato-1-methoxy-4-methyl-	C9H9NO2	163	793	793	50.700000000000003		148.061	1097.84	752.613	757.547	757.413	761.413	0.141282	231	22036.7	600714	23501.8	0	28289.2	2086.28	223133	1.06038e+06	1631.58	12817.4	3.43786e+06	10052	0	13258.1	0	3479.11	21498.5	10072.8	26545.9	79988.4	23650.4	0	7457.64	2890.08	37290.2	3906.56	1207.86	10349.1	13108.1	22502.9	115282
339		0	0.81000000000000005	Pyridine, 2-ethyl-6-methyl-	C8H11N	121	731	757	47.299999999999997	1122-69-6	120.112	5910.81	378.737	383.483	383.237	387.887	0.317813	230	0	2.8853e+06	6.73681e+06	6097.21	4060.1	166963	3.53481e+06	1.02111e+07	10324.7	4.03595e+07	1.32446e+07	4404	7353.88	488.54	8.60609e+06	4403.37	10521.8	4855.69	1139.49	286383	10094.5	469.136	209.836	3719.4	3401.87	16502	5.94826e+06	5452.71	15636.6	6719.49	5.9005e+06
369		0	0.71999999999999997	Benzene, 4-ethenyl-1,2-dimethyl-	C10H12	132	799	833	51.539999999999999	27831-13-6	132.11	658.778	405.886	407.69	407.585	412.235	0.162034	230	0	108044	7585.54	7239.26	781.286	5168.1	6252.73	4.07087e+06	1075.6	1.00974e+06	2242.17	4958.33	6581.32	215.059	6073.89	0	806.323	10774.8	1224.32	7723.18	4099.55	0	33167.3	215.92	221.487	3010.97	6282.54	3995.99	5064.57	13.7058	2512.27
520		0	0.73999999999999999	Feature 00520							137.064	559.956	509.779	513.12	512.779	517.778	0.24302	230	12834.2	2.57138e+06	219316	0	2248.2	28535.3	334313	6.26171e+06	0	4.47847e+06	192922	13572.6	8483.67	0	23691.7	1622.78	5438.33	76.4619	290.443	11509.5	11339.9	5958.98	4386.12	2.6617	2378.44	12298.6	780.511	10064.4	16241.3	2104.31	45178.6
735		0	0.88	Feature 00735							192.089	599.653	725.365	729.731	729.365	734.414	0.18945	230	307566	3.05832e+06	2.0271e+06	1598.98	457406	510656	725722	3.44993e+06	28423.8	2.99125e+06	53712.4	14105.7	8593.8	3.97243	1.14147e+06	2093.85	4780.32	312501	10681	1.53722e+06	6021.61	19064.5	429380	26896.8	99435.1	106417	582731	67962.2	3431.32	2322.02	826217
513		0	0.81000000000000005	2-Acetyl-3-methylthiophene	C7H8OS	140	795	827	26.02	13679-72-6	140.065	681.299	502.879	506.52	506.529	508.129	0.133818	229	2784.67	11106.1	7062.31	3025.4	2063.92	1771.14	2.23431e+06	3105.38	13007	7966.14	134.326	1246.38	6822.84	4926.89	934.719	1454.37	2567.56	0	0	3054.39	547.948	713.543	0	1326.2	1299.53	1943.24	2727.22	0	12878.5	4600.27	11622.6
576		0	0.80000000000000004	Feature 00576							110.101	413.634	550.676	553.371	553.076	557.776	0.219822	229	2237.28	2.36573e+06	698296	44.5868	89822	17283.1	349418	708203	49295.9	25743.8	13338.7	16326.3	6705.64	896.756	18924.7	1864.77	1585.88	56217	0	29383.1	536.6	4743.08	6463.91	93522.8	46554.7	5341.03	129820	0	21419.4	14874.5	165753
583		0	0.81000000000000005	Feature 00583							235.046	178.117	558.326	559.099	559.076	560.126	0.0455628	229	937.317	235117	9952.42	661.427	2516.6	1636.66	1959.32	184465	1236.36	106660	3039.95	81.9297	1194.82	986.025	2642.22	1376.03	3288.63	3439.42	7297.63	484.654	274.919	0	1778.47	2286.34	3294.67	1327.49	4979.24	5493.04	1216.47	1347.51	4213.25
629		0	0.77000000000000002	4,5-Dihydro-Î²,Î²,4,4-tetramethyl-1H-pyrazole-1-propanol	C10H20N2O	184	739	753	14.35	90832-26-1	111.061	190.143	597.173	599.326	599.223	601.523	0.107047	229	5988.7	1.06151e+06	57996.2	3855.3	5603.55	10143.2	120327	262917	0	51138.3	0	1542.45	4660.51	9928.3	11601.2	226.546	9378.7	1878.26	56.5781	0	10537.9	1993.22	7622.92	3205.7	2756.95	0	4062.87	3882.74	146.752	29684.2	1308.04
638		0	0.72999999999999998	Feature 00638							140.051	1376.82	611.372	612.7	612.622	616.572	0.0925836	229	4454.06	8.04634e+06	10811.9	9266.4	2427.62	9484.86	3166.58	37952.8	10267.3	2.38126e+07	3018.39	6282.67	3057.94	4118.53	2965.81	2155.02	2231.19	4165.73	1688.42	50554	7204.37	0	148.356	1681.92	2605.12	538.696	29747.3	949.257	1083.07	1876.32	0
639		0	0.78000000000000003	3-tert-Butyl-4-hydroxyanisole	C11H16O2	180	782	785	20.23	121-00-6	165.128	2530.95	608.523	613.573	613.122	617.572	0.239015	229	2162.11	9810.15	11878.5	6949.46	6979.5	56403	453.058	7.42711e+06	29032.7	3.52124e+07	336.734	0	154.155	15557	69839.7	74.2096	5163.29	34244.8	0	50658.1	1220.96	13137.4	280271	148180	12897.7	0	277109	137976	0	5707.72	8941.18
682		0	0.78000000000000003	Pyrrole, 2-methyl-5-phenyl-	C11H11N	157	886	902	86.129999999999995	3042-21-5	156.101	218.895	658.219	659.669	659.669	661.319	0.0597262	229	278.355	784784	32789.3	0	4708.24	2405.62	8889.51	481412	1881.2	649444	8174.42	3834.57	58.9238	61.4318	8441.29	0	2225.97	3063.1	0	748.271	0	592.213	0	4805.91	1796.59	0	19274	4706.43	67.5038	7058.5	15168
713		0	0.71999999999999997	Feature 00713							164.081	192.599	705.416	708.525	708.466	712.366	0.0912689	229	592.643	8135.07	900983	13908.1	51954.8	48928.1	7994.39	15965.8	799.899	5915.97	12337.1	2902.83	1692.28	0	1766.43	1424.01	0	2018.84	461.506	63859.9	3210.07	279.171	1640.84	0	1717.63	6109.57	25117.2	0	435.309	0	18919.7
795		0	0.81000000000000005	Feature 00795							206.075	454.73	796.86	798.957	798.91	802.16	0.0776568	229	0	782451	1996.28	1173.02	6995.5	0	0	1.86107e+06	0	1.08199e+06	305.275	1084.74	2386.43	2570.19	3139.22	1991.51	2583.27	3053.46	545.662	0	218.745	4080.77	2269.12	1174.93	2557.64	0	4320.99	6676.14	3504.04	131.071	692.318
387		0	0.79000000000000004	Phenol, 2-methoxy-	C7H8O2	124	904	904	39.950000000000003	32994	124.069	4743.96	416.785	421.808	421.485	429.934	0.36337	228	0	4757.25	3.28639e+06	165184	150748	1.9986e+07	5.15051e+06	2.39594e+07	742146	9.3571e+07	8.39487e+06	2458.81	897.531	2832.55	4.0992e+06	9573.45	8957.01	6258.19	0	7.8654e+06	2077.1	6.21148e+06	8645.59	2168.24	2946.54	0	521470	3047.95	1024.93	2.16992e+06	5.06469e+06
516		0	0.70999999999999996	Feature 00516							109.839	3099.85	508.829	511.684	511.479	516.378	0.189575	228	0	3.36002	1437.96	454.886	650.455	675.048	2026.98	369.297	327.425	2127.28	177.784	727.289	2675.04	175.82	318.141	603.187	260.139	3.69483	0	253.676	140.593	0	251.535	299.011	485.566	1495.4	135.635	270.438	160.813	0	0
543		0	0.90000000000000002	Phenol, 5-ethenyl-2-methoxy-	C9H10O2	150	820	843	25.469999999999999	621-58-9	150.089	4680.31	523.128	527.405	527.428	530.978	0.147914	228	4435.3	4.68504e+07	16669.3	7260.82	13290.8	178.767	11537.2	6.90321e+07	3653.72	3.18615e+07	2177.96	100680	7374.74	137301	0	222.938	3044.81	5382.1	8991.47	3623.39	2649.52	5052.75	2214.4	10255.3	8293.62	133.55	5312.17	12795.3	2594.24	1136.34	0
602		0	0.76000000000000001	Feature 00602							235.048	158.367	574.675	575.314	575.325	576.375	0.0445567	228	1469.08	17959.6	1132	1257.29	161.413	773.806	1705.38	55597.8	808.359	23664.4	1730.43	2681.31	100.197	2801.91	309.699	1335.61	524.679	347.187	1507.71	856.114	0	866.461	83.6921	2801.09	2258.11	4459.8	490.719	187.86	4708.83	87.6269	461.497
722		0	0.91000000000000003	Feature 00722							173.119	3913.71	718.116	722.901	722.865	727.215	0.0808281	228	1146.68	2526.3	4207.58	766.834	1016.41	679.907	5449.39	173397	412.58	1771.54	1150.73	3602.6	1937.73	0	21.8892	587.534	1056.62	3525.28	3964.95	1030.67	1455.34	0	1159.8	0	540.713	0	2940.13	0	1405.38	40832.4	1732.45
498		0	0.77000000000000002	t-Butyl cyclohexaneperoxycarboxylate	C11H20O3	200	712	712	17.440000000000001	20396-49-0	111.06	1251.52	493.08	498.899	498.28	503.229	0.389384	227	250.946	897870	23588.2	9217.27	1228.81	11243.5	1.39787e+06	1.6672e+06	5991.26	94689.3	3369.46	3024.82	20244.9	3756.48	7457.42	30590	2633.55	12526.2	41.1842	577.757	0	5337.78	57118.7	19138.3	6347.18	7006.34	25006.2	18987.3	57.2971	8786.62	31046.5
741		0	0.83999999999999997	Feature 00741							186.053	1293.23	728.265	733.761	733.365	738.414	0.211087	227	4.55335e+06	7.26465e+06	4.83307e+06	2.6771e+06	3.49278e+06	3.95978e+06	6.3096e+06	0	4.64588e+06	11369.6	2.50893e+06	4.05496e+06	74389.7	1994.47	2.28105e+06	452.421	1.84042e+06	2.74967e+06	999.314	7.65383e+06	473.574	6.04373e+06	6.78744e+06	4.51503e+06	2.82197e+06	3.82479e+06	1.21361e+07	8.08761e+06	412.986	2.43966e+06	1.91623e+06
859		0	0.83999999999999997	Feature 00859							261.119	84.8315	980.249	980.963	980.949	982.049	0.0250018	227	19.553	0	415.562	324.768	1420.97	1141.67	545.374	961.623	0	289.412	0	1300.79	0	0	0	49.1138	907.759	0	0	1802.79	0	209.17	163.052	777.292	0	94.6822	15.2219	671.729	506.493	351.042	16.555
863		0	0.82999999999999996	Benzyl alcohol, 3-benzyloxy-2-fluoro-	C14H13FO2	232	724	724	70.469999999999999		232.183	376.732	1009.65	1011.13	1010.8	1014.55	0.107365	227	89817.3	254199	14973.9	52441	7575.89	81990.6	284620	867448	96592.4	294783	9186.59	3311.37	8991.07	707.218	54522.7	14932	3831.5	3529.19	534.473	515.559	282.124	183159	965.364	117490	26822.8	9577.81	379007	225268	2437.11	5338.61	46024.6
587		0	0.76000000000000001	Phloroglucinaldehyde, triacetate	C13H12O7	280	722	722	31.34	53277-19-3	154.101	107.659	560.626	562.495	562.076	566.825	0.219757	226	12540.5	158278	48793.8	3631.06	1693.94	3231.37	148798	390518	4366.93	187879	19257.1	5516.92	2034.32	815.442	7289.87	1503.29	531.417	540.611	2996.34	6283.06	838.101	11805.3	0	5685.34	6560.81	18544.4	105131	635.626	405.599	27758	100672
600		0	0.83999999999999997	Feature 00600							161.069	6780.26	571.475	573.029	572.925	576.325	0.102852	226	15836.6	3.45442e+08	1.8304e+08	5713.91	5302.98	1855.01	3461.81	1.84306e+08	2848.42	5.03621e+07	185.785	8375.62	2283.57	2429.6	4435.86	925.612	6404.32	5402.9	3409.26	9886.8	5557.49	2142.88	5183.43	5280.69	8783.36	3464.14	6805.8	6826.09	9108.36	2235.71	5438.3
658		0	0.80000000000000004	Feature 00658							163.093	212.712	632.021	634.361	634.321	636.371	0.0855834	226	3183.98	364589	0	4389.04	7592.95	45891.7	1572.82	1.26022e+06	5057.06	347645	28927.7	8616.4	3136.41	4906.73	96.0629	0	2913.09	4893.36	1260.33	0	7144.05	1694.91	8174.13	9816.35	10075.2	5245.12	2841.57	4784.13	2772.73	0	1289.4
688		0	0.83999999999999997	Methyl 2-benzoyl-3-methyl-4H-pyrazole-3-carboxylate	C13H14N2O3	246	837	855	42.670000000000002	1258975-52-8	187.086	404.681	676.268	677.199	677.018	681.918	0.135525	226	1883.15	1.85344e+06	1427.09	0	2209.8	0	2710.2	1.95989e+06	793.09	342363	108.164	103.956	427.059	1883.9	0	311.066	3087.27	0	0	1495.81	412.66	353.334	195.22	0	0	2080.75	494.314	2934.91	46.5385	3185.14	1879.02
727		0	0.87	Feature 00727							192.093	604.732	724.715	727.437	726.965	732.015	0.189942	226	8749.32	3.08863e+06	2.04472e+06	2843.31	460114	515971	731864	3.48299e+06	1978.96	3.00459e+06	0	919.686	0	0	1.15225e+06	3134.04	13089.1	314844	32806.5	1.54213e+06	5909.11	5849.98	430482	41138.9	2563.11	3320.05	587005	0	12537.5	233.652	838478
782		0	0.69999999999999996	Feature 00782							156.108	168.458	781.112	785.804	785.811	787.461	0.0675115	226	9594.97	11417	3267.61	2935.41	3384.78	740.004	5939.85	15646.4	1341.14	13247.9	3132.86	11397.1	0	1171.34	6674.78	4179.25	1818.87	3967.91	348.832	10026.2	986.295	5257.61	457.496	3615.02	628.307	4251.6	6046.33	1792.83	1935.48	777.032	4560.28
855		0	0.71999999999999997	4-(1H-Imidazol-2-yl)pyridine, TMS derivative	C11H15N3Si	217	723	723	58.770000000000003		217.106	486.412	947.801	948.461	948.451	951.601	0.0355359	226	1300.22	1.47189e+06	962.288	35.9781	1593.3	1713.8	52.3643	2.55624e+06	308.757	810.648	203.939	2395.14	2978.26	973.24	751.889	232.234	575.835	949.934	2009.93	1531.83	0	2646.79	2429.12	0	3704.94	679.647	4635.75	179.695	743.454	651.692	1310.84
378		0	0.82999999999999996	Mequinol	C7H8O2	124	873	873	46.990000000000002	150-76-5	124.07	3217.68	411.535	414.975	414.835	418.735	0.180709	225	36152	7.8986e+07	13108	2741.13	5779.65	402.063	7.08633e+06	2.68382e+07	8047.65	5.64678e+07	5273.52	936.037	0	104.027	5253.11	1038.01	739.177	88.0838	4779.74	0	432.227	255.984	985.12	236.249	0	2082.89	1077.48	10290.9	584.938	3113.45	0
437		0	0.75	Feature 00437							125.065	623.75	451.183	455.806	455.782	459.232	0.223273	225	38.2979	2.72063e+06	0	72.1602	0	1129.35	2668.91	5.92094e+06	1633.1	12699.6	1106.51	4859.99	636.737	268.952	603.495	4528.71	5679.53	12174.4	0	12072.5	1467.87	5867.34	14699.1	9082.8	135.757	2344.05	1582.57	2619.48	3512.84	11560.7	5307.81
671		0	0.77000000000000002	4-(Trifluoromethyl)benzyl alcohol, 2-methylbutyl ether	C13H17F3O2	262	818	818	26.640000000000001		175.123	2079.19	641.77	645.817	645.57	650.57	0.258177	225	1393.74	1878.81	1.14148e+07	30871.8	854896	1.68581e+06	2.32529e+06	7151.95	185329	5936.26	4.47345e+06	288.346	11.109	999.514	2.60922e+06	0	1.50546e+06	2.38701e+06	453.965	1281.38	2882.6	0	44179.8	28371.5	39625.3	16929.6	1.10327e+06	22118.8	4194.03	545883	3.24113e+06
698		0	0.89000000000000001	1,2-Benzisothiazol-3(2H)-one, 2-methyl-, 1,1-dioxide	C8H7NO3S	197	876	876	97.349999999999994	15448-99-4	197.036	2093.01	684.568	687.946	687.667	692.217	0.154613	225	1205.01	1611.09	937110	667.236	679.195	3289.62	598689	3.88725e+06	36816.4	3.26296e+06	57833	0	0	2759.43	496520	678.048	3069.33	3610.89	1421.19	724313	2323.42	95062.1	1257.07	61356.9	673.577	1094.44	688826	20505.4	0	707.759	472738
728		0	0.85999999999999999	Feature 00728							186.065	2192.09	726.465	727.384	727.215	731.965	0.105016	225	4052.25	7.54124e+06	5.124e+06	1347.57	2394.83	1481.76	4248.84	2.83412e+07	998.404	1.72777e+07	0	0	939.012	706.341	2.11532e+06	0	0	4325.14	0	7.78924e+06	1798.53	1715.93	1288.16	20.6761	1301.98	258.682	9.04141e+06	102.152	0	3670.85	820.189
746		0	0.77000000000000002	Feature 00746							160.063	317.003	733.415	738.233	738.264	739.964	0.107347	225	0	293626	0	1344.51	1972.32	753.423	0	1.99092e+06	4377.51	21457	1637.01	2724.47	1398.63	7205.97	13645.5	1119.99	681.15	1232.19	0	0	1343.11	628.622	1867.07	124.375	3062.23	21.9682	6646.12	893.166	990.527	1656.23	6755.58
783		0	0.81000000000000005	Cyclo(L-prolyl-L-valine)	C10H16N2O2	196	761	767	77.019999999999996	2854-40-2	154.095	610.763	787.761	789.102	789.011	794.161	0.087267	225	6673.13	257271	6500.72	2780.5	3740.7	0	19702.9	779392	0	122487	19.2551	5650.72	773.486	5182.79	4315.67	660.32	8635.4	9450.31	4463.1	163.099	4359.08	0	12058.2	0	10066.4	1839.52	5885.13	631.417	453.424	27045.2	273475
421		0	0.77000000000000002	1H-Pyrrolo[2,3-b]pyridine, 2-methyl-	C8H8N2	132	794	863	14.43	23612-48-8	131.078	15016.7	438.433	443.936	443.783	448.733	0.503727	224	5.89105e+07	0	0	7.95792e+07	2.79994e+08	1.95744e+08	0	0	6.42618e+07	0	9.82202e+07	6.46459e+07	532.874	8.98993e+07	0	4735.17	1.07103e+08	1.40143e+08	1.01165e+08	4.16765e+08	686.765	3.48784e+07	1.60971e+08	1.38357e+08	1.23496e+08	1.05087e+08	2.61678e+08	1.80303e+08	5178.65	1.3475e+08	0
750		0	0.75	2-Pyridinamine, N-phenyl-	C11H10N2	170	715	715	56.75	6631-37-4	169.098	174.348	741.864	745.809	745.714	748.914	0.0902124	224	3531.76	446393	4604.71	4923.81	3495.4	2076.84	7415.53	969770	5974.04	480673	5672.81	6260.59	0	1783.27	5189.13	468.537	12134.8	3659.93	0	7630	667.86	3342.75	2246.35	244.235	11068.8	2985.35	3225	9268.04	3823.72	27651.6	1082.1
326		0	0.71999999999999997	Pyridine, 2-ethyl-6-methyl-	C8H11N	121	785	785	63.439999999999998	1122-69-6	120.097	1869.95	370.488	374.189	374.288	378.737	0.277397	223	12930.8	10986	1.62418	6543.03	164.532	2448.13	1398.68	3.20288e+06	197410	273532	7532.58	153.059	4083.15	2339.96	765.686	1695.81	279.079	1264.71	1787.64	10799.5	0	0	2582.03	1797.65	0	9566.09	2529.11	9777.33	14370.7	8440.2	4881.29
440		0	0.84999999999999998	Benzonitrile, 4-chloro-	C7H4ClN	137	860	860	36.130000000000003	623-03-0	137.021	952.386	453.682	458.174	458.232	460.382	0.142352	223	30.8843	362.242	0	149.87	3899.63	924.545	7908.45	2657.57	3624.12	53726.9	3063.9	0	7.01843	713.849	3989.19	2139.71	724.727	1482.12	52.4096	3078.88	4055.19	2768.05	1258.48	1992.84	641.101	29.1784	0	668.28	751.263	728.467	1452.91
566		0	0.84999999999999998	Phenol, 2-methoxy-4-(2-propenyl)-, acetate	C12H14O3	206	721	788	23.359999999999999	93-28-7	164.103	2266.28	543.377	548.587	548.526	552.826	0.266862	223	1424.5	9.40767e+06	18429.4	4720.08	4700.07	270031	28296.1	1.33616e+07	932.969	5.77059e+06	4999.32	2208.99	6741.35	0	1.87271e+06	0	1358.36	841.078	362.888	0	1722.62	2035.5	2488.26	0	1141.28	541.134	2847.91	384.307	2702.8	524.529	273.415
571		0	0.84999999999999998	Phenol, 2-methoxy-4-(2-propenyl)-, acetate	C12H14O3	206	835	835	36.329999999999998	93-28-7	164.085	2236.79	548.526	552.347	551.976	556.476	0.230966	223	482.357	8.68157e+06	83240	850188	5939.07	242789	7978.76	1.23485e+07	988001	5.56193e+06	7912.84	846.129	1941.97	5938.84	1.7307e+06	0	4701.31	0	269.109	26380	99.9311	21480.7	64214.2	464.482	97332.2	6343.04	1.41914e+06	1878.42	1557.01	54745.4	2142.22
575		0	0.80000000000000004	3-Methylaniline, N-ethyl-N-pentyl-	C14H23N	205	878	878	98.340000000000003		148.102	337.563	548.076	552.984	552.826	557.676	0.198701	223	486.201	893011	312866	4262.67	3451.06	3180.89	196737	5.14644e+06	23345.6	710719	8087.24	4436.99	3750.32	4665.37	34028.7	5842.16	4177.93	3850.44	5448.58	3915.06	14792.7	13348.8	3977.58	10894.2	10183.8	6523.18	60002	6454.09	0	14294.4	23254.6
745		0	0.87	2,2-Dimethyl-6-vinyl-2H-chromene	C13H14O	186	708	708	31.75	164984-44-5	171.102	966.856	736.964	737.982	737.914	742.114	0.0792775	223	0	713046	0	5860.16	915.621	3336.93	1251.12	2.05417e+06	229.917	118977	0	0	0	1648.1	705.383	1060.72	432.634	0	857.148	6039.73	2910.91	1752.3	338.889	6710.56	0	0	673.717	42.8612	1682.43	119.789	2988.2
774		0	0.83999999999999997	s-Triazine, 2-amino-4-(piperidinomethyl)-4-piperidino-	C14H24N6	276	723	723	85.530000000000001	21868-43-9	275.113	196.271	768.312	772.918	772.962	773.462	0.0491794	223	65.5801	6.14473	2.77239	0	0	0	115.657	388.453	0	0	28.8998	10.6564	18.7278	76.8085	0	8.85378	0	0	0	0	72.2894	0	0	24.0996	0	0	0	61.1369	471.001	0	0
799		0	0.76000000000000001	Benzamide, N-cyclohexyl-	C13H17NO	203	807	807	81.159999999999997	1759-68-8	203.153	462.78	801.61	802.965	802.81	807.86	0.0989947	223	27.9265	216592	0	13867.7	1213.34	1428.03	5129.81	1.76224e+06	760.367	641738	168.409	890.73	0	295.463	1138.91	907.914	94.4763	166.147	0	0	1290.93	807.464	5220.83	0	1899.52	4426.14	3088.98	5175.56	1127.97	843.904	5493.28
810		0	0.77000000000000002	4-Phenyl-8-quinolinamine, TMS derivative	C18H20N2Si	292	702	702	41.649999999999999		277.21	220.306	826.459	827.534	827.309	830.308	0.0820271	223	404.871	5671.65	2605.09	394.933	1602.18	1279.85	1903.2	943.202	11.8869	3722.85	0	1790.24	1086.15	553.057	4309.67	0	193.776	228.769	1013.82	0	289.208	701.192	3189.53	1239.12	130.986	828.133	5577.87	10261.5	999.839	0	2110.61
819		0	0.85999999999999999	Octahydrodipyrrolo[1,2-a:1',2'-d]pyrazine-5,10-dione-, (5aR,10aR) (isomer 1)	C10H14N2O2	194	868	868	45.310000000000002		194.129	1347.03	834.508	836.918	836.608	841.608	0.128987	223	6183.77	3.15067e+06	86862.9	1443.22	1486.15	7581.52	447778	1.26626e+07	0	3.66264e+06	37369.5	0	1493.64	1272.12	3036.3	2645.97	3554.67	2422.83	0	41991.3	2772.73	0	1009.64	108474	0	7363	1.71226e+06	3086.33	880.444	25567.2	45430.9
696		0	0.71999999999999997	Bixafen	C18H12Cl2F3N3O	413	724	724	81.920000000000002	581809-46-3	159.088	786.001	681.518	685.649	685.518	689.867	0.133662	222	435.425	608870	350797	3282.87	4774.06	0	1016.3	0	1971.42	4690.62	10129.2	1841.24	2026.93	2171.52	788.746	3799.41	1443.1	596.588	2650.37	40501.1	6042.12	633.139	7325.35	3167.33	1179.31	2158.5	7868.26	3036.3	3988.5	4488.86	32027.4
702		0	0.93000000000000005	Methanone, (3-amino-5-chloro-2-benzofuryl)phenyl-	C15H10ClNO2	271	780	878	73.760000000000005	313400-50-9	270.081	3320.72	689.567	692.087	692.167	694.617	0.102677	222	395.815	1167.79	2809.12	0	5.86195	887.164	831.626	173.3	686.749	379.528	1535.3	362.606	615.385	768.654	0	450.431	137.637	655.014	0	434.097	978.514	681.581	5331.75	3076.78	215757	121358	248382	218678	4486.59	0	260.151
606		0	0.69999999999999996	7-Methoxy-2,3-dimethylindole	C11H13NO	175	805	805	81.109999999999999	53918-89-1	175.103	178.615	578.924	581.325	581.224	584.524	0.111392	221	0	7049.3	6582.43	0	3194.59	37862.2	504.395	8135.29	13435.6	635485	12565.3	750.692	0	30550.6	7766.9	84.509	508.177	0	5184.52	13527.6	307.799	633.548	0	1408.44	51.9517	0	4141.93	0	378.168	2486.92	3080.17
700		0	0.92000000000000004	Feature 00700							270.064	3158.22	688.417	690.43	689.867	694.217	0.180249	221	0	111.331	56943.8	86.4479	13.3104	7704.9	6943.12	9532.28	99.5734	699.926	1029.14	433.889	0	838.687	53.5041	0	1075.1	469.215	478.097	0	29.7909	108.474	21481.8	37329	211391	1099.79	244873	222054	1885.3	23.1454	338.146
779		0	0.75	2-Amino-6-methylidene-5-propylpyran-3,4-dicarbonitrile	C11H11N3O	201	774	790	68.099999999999994		172.136	353.335	778.462	779.879	779.912	781.112	0.040556	221	811.098	1572.03	3327.28	0	1980.81	382.845	1763.45	9982.98	246.328	4958.56	627.43	722.94	50.3458	2900.02	1133.13	1077.46	1049.1	194.771	453.899	3256.85	222.486	0	161.845	659.956	639.655	592.577	4557.86	500.742	1161.53	3069.37	2735.99
854		0	0.84999999999999998	Feature 00854							180.007	1418.5	940.551	944.223	944.151	947.801	0.0814708	221	4380.04	3174.68	17406.9	6988.43	0	3876.39	3014.98	53298.9	11095.3	5428.69	95.6089	5140.09	491.37	10807.9	0	4729.44	4073.89	1333.47	3912.35	0	12886.8	1995.16	4953.58	9394.8	896.557	3589.17	30930.7	2423.44	1361.11	8929.47	701.114
518		0	0.79000000000000004	6,8-Dimethyl-5-oxo-2,3,5,8-tetrahydroimidazo[1,2-a]pyrimidine	C8H11N3O	165	709	832	45.140000000000001	26955-15-7	164.092	377.948	510.229	511.518	511.329	516.378	0.167039	220	2637.99	620038	2420.32	318.808	2107.6	666.484	82526	880072	1219.7	1.20371e+06	0	303.317	2778.29	0	9807.52	2345.91	1451.77	2284.62	2753.47	0	3094.59	2417.01	1586.86	1902.98	3139.19	2412.84	16.4019	1670.08	305.512	4386.44	0
632		0	0.77000000000000002	Feature 00632							126.117	1009.37	600.173	601.786	601.523	606.223	0.162548	220	34836.9	110802	9545.99	1.80356e+06	11183.9	1694.54	10345.6	50838	1553.06	34040.6	94025.4	1031.4	1586.38	0	3867.84	55.4791	5140.94	4612.64	18912.6	34302.3	2533.24	10167	13336.6	0	4860.18	6923.47	46131.5	1256.18	3507.18	1984.73	2745.25
695		0	0.89000000000000001	1,2-Benzisothiazol-3(2H)-one, 2-methyl-, 1,1-dioxide	C8H7NO3S	197	861	861	97.140000000000001	15448-99-4	197.039	1519.68	683.468	684.804	684.468	689.317	0.165685	220	3394.87	1.27726e+06	883956	3039.37	929.492	1019.69	602488	3.92005e+06	0	3.40593e+06	943207	646.189	1588.15	921.929	162.051	232.014	213.614	132.296	2088.18	64498.8	161.188	0	4699.58	2023.66	67.4227	2843.08	693896	2172.65	423.11	155.88	15.6392
867		0	0.72999999999999998	Feature 00867							160.086	112.645	1037	1038.55	1038.45	1040.54	0.0512213	220	181.036	124889	77369.8	87.4938	1819.58	4421.77	2894.66	490190	811.281	6895.53	15.2111	5447.19	5889.85	1869.71	10.8492	2811.56	1.60676	0	2661.93	3586.5	1765.81	358.044	204.259	3876.7	52.7553	39.3404	10639.8	1158.06	5697.73	1565.81	1870.05
171		0	0.81000000000000005	Feature 00171							83.0829	188.092	267.294	270.4	270.244	275.344	0.351847	219	12612.8	3695.06	8985.87	0	931.612	9583.35	508723	253804	856.374	1235.63	0	10183.3	6824.92	0	2231.14	0	4917.76	6044.28	195.157	7530.9	5924.23	2902.58	590.899	19744.4	92.7493	53800.8	26236.9	1582.79	8213.57	1220.11	0
570		0	0.83999999999999997	Phenol, 2,5-bis(1-methylethyl)-, acetate	C14H20O2	220	721	721	37.43		163.124	756.934	549.626	551.577	551.326	555.376	0.147858	219	417.119	5371.9	36211.1	1230.27	3126.68	3540.05	79341.9	874637	0	5601.31	4726.5	2623.33	5731.87	0	46169.4	1673.44	2338.99	3090.81	239.634	58371.3	1088.89	3710.17	622.114	9104.22	909.426	7040.97	126447	0	0	0	1037.4
582		0	0.76000000000000001	Feature 00582							162.126	296.045	555.276	558.059	557.776	564.475	0.206774	219	435.146	80542.9	70587.9	7213.55	122998	6751.31	70908.5	114224	3008.82	242711	133029	1283.73	1265.29	1611.88	16907.3	1799.15	1522.42	1715.24	834.72	3837.87	1702.68	4652.46	4042.84	2040.13	1429.54	6865.31	2412.78	200450	0	670.158	2887.66
824		0	0.72999999999999998	Feature 00824							269.069	247.442	840.758	841.797	841.658	845.807	0.0716446	219	1247.36	4152.36	1359.43	0	2236.05	82.0441	2508.5	4383.52	3321.45	1880.95	5622.06	1177.72	3423.93	4118.88	1869.87	560.849	2769.34	2770.08	2553.89	649.15	674.386	1714.76	4223.18	1600.69	2139.53	1876.92	4704.93	2082.21	6285.47	70.3109	28.7108
840		0	0.89000000000000001	Feature 00840							220.153	317.816	868.306	869.797	869.606	872.906	0.0856436	219	1222.97	725.569	2528.81	0	1779.76	299.191	80.1069	1630.33	1219.47	451.351	879.79	251.583	585.339	0	0	3.12382	391.897	68.4612	56.6436	1383.05	547.998	320.78	1103.21	200.897	561.581	140.963	913.381	0	0	394.722	1167.6
843		0	0.77000000000000002	Feature 00843							194.992	113.658	880.255	883.569	883.455	886.955	0.0801961	219	1210.19	4728.7	11102.7	0	1627.71	0	7115.76	37383	11435.9	12301.5	2412.75	15705.7	0	1368.12	1000.4	3273.5	889.613	3041.97	886.758	1553.85	1747.47	958.379	5731.46	1798.42	7521.46	2384.01	22012.7	5533.77	1780.06	2444.7	1054.6
412		0	0.68999999999999995	Feature 00412							136.141	89.1252	435.184	439.201	439.133	443.883	0.128856	217	5385.99	2086.77	2400.54	609.682	0	1892.12	1841.36	357339	3.71732	6542.71	0	0	1202.24	4264.16	1519.37	1126.28	3520.91	2463.9	40.3593	4602.88	0	946.989	15783.8	1196.45	247.907	0	2082.49	2874.66	2023.77	3608.52	3810.96
652		0	0.88	Creatinine, 3-acetyl-	C6H9N3O2	155	816	823	90.409999999999997	112538-45-1	155.061	522.279	623.022	625.083	625.071	626.521	0.0591691	217	5025.61	2830.4	26698.9	0	0	247.182	22031.5	26.1566	0	30725.8	5124.81	0	1966.4	675.015	1785.37	1199.6	0	0	27.7156	2415.16	1844.89	183.494	2578.53	0	0	609.123	196.285	548.419	6738.93	3575.52	12923.3
834		0	0.81000000000000005	9-Acridinecarbonitrile	C14H8N2	204	859	859	41.939999999999998	5326-19-2	204.09	2473.87	857.157	862.495	862.406	867.356	0.0957513	217	550.853	1186.43	1968.32	284.712	922.688	0	170.278	8458.43	351.852	2677.52	141.603	2168.67	117.832	302.699	323.519	697.168	110.872	701.605	0	555.907	869.777	1689.97	1671.88	0	273.315	2388.92	20.0623	0	3447.33	2637.24	3338.8
862		0	0.79000000000000004	1,2-bis-(1,4,7,10-tetraoxa-13-azacyclo-pentadec-13-yl)-ethane	C22H44N2O8	464	782	854	14.84		232.173	370.878	1009	1011	1010.6	1014.55	0.114818	217	216.988	253514	15068.8	52031.5	7800.72	81060.9	284756	860892	97716.1	298046	9058.08	3239.73	8857.94	637.602	54042.5	14984.9	1674.89	3529.32	0	535.2	279.23	183295	975.679	3805.81	26420.4	9561.06	18891.7	228963	1668.83	3145.13	44829.2
420		0	0.73999999999999999	Feature 00420							136.108	846.297	443.283	445.701	445.433	451.583	0.214145	216	0	730.244	6609.33	2316.13	518885	0	0	0	745.591	4641.79	610.891	1865.04	2210.88	2384.26	505305	5424.12	3336.4	0	4039.71	3383.77	0	0	943.868	1031.66	855.096	4036.53	191732	12064.1	1812.81	2460.49	7254.2
585		0	0.77000000000000002	Feature 00585							171.085	410.133	559.676	560.381	560.376	561.676	0.0472409	216	333.607	6698.67	2073.48	65.8024	1530.2	1827.44	1020.25	1.36531e+06	374.665	1.02315e+06	2321.99	1342.94	107.96	37.4274	404.686	2255.26	726.155	157.542	138.992	0	119.97	978.399	0	2415.25	0	0	0	299.96	847.627	564.147	3863.46
354		0	0.93000000000000005	1-Piperidineacetonitrile	C7H12N2	124	761	762	41.100000000000001	405484	124.115	1015.34	387.587	390.856	390.736	394.136	0.163072	215	0	3932.99	1388.65	0	775.464	0	6756.63	3.77959e+06	0	122080	2088.67	127.365	0	517.836	0	3394.34	248.464	45.1302	615.665	127.316	2043.67	1178.78	11147.8	9245.55	7698.38	1394.13	811.899	611.811	2363.48	224.501	2830.77
662		0	0.90000000000000002	2-Ethyl-3-methyl-6,7-dihydro-5H-cyclopenta[b]pyridine-4-amine	C11H16N2	176	726	737	34.079999999999998	124790-38-1	175.108	5524.34	635.671	640.877	640.471	645.22	0.214548	215	0	2.99255e+07	1.11624e+07	5333.85	35.8466	1.63338e+06	2.28944e+06	1.78927e+07	0	9.65209e+06	1700.86	2730.05	2579.23	1552.28	2.53939e+06	659.919	3116.12	0	287.494	940.821	1425.72	1198.58	196.718	4585.27	1023.52	128.445	2153	0	605.314	0	3186.15
860		0	0.76000000000000001	Feature 00860							218.186	171.663	990.648	992.232	991.798	995.498	0.104487	215	17398.7	87750.5	980.415	1330.1	1298.41	2376.68	10248.5	131584	28212.7	126944	5291.43	0	1571.76	458.651	6921.34	6806.93	1836.78	1415.51	0	50652.3	569.049	12056.9	3912.22	4604.21	738.872	14239.2	37347.3	39583.5	194.787	126129	122424
794		0	0.77000000000000002	Feature 00794							220.134	240.844	797.41	798.353	798.16	801.11	0.0888452	214	1254.2	272.148	1425.39	562.218	2327.35	1191.34	345.937	148.133	864.574	477.891	0	803.435	0	329.114	341.196	137.862	373.321	495.458	1378.08	390.726	793.492	0	600.491	2358.41	916.271	390.557	2289.92	1982.74	0	1000.73	1.39467
664		0	0.90000000000000002	Benzo[b]thiophene-2-carboxaldehyde, 7-methyl-,	C10H8OS	176	723	743	41.890000000000001	3751-76-6	175.129	5615.15	639.471	643.213	642.67	647.27	0.219773	213	669.526	3.09587e+07	1.14329e+07	1204.27	20428.6	1.69513e+06	2.32248e+06	1.85032e+07	183616	9.55438e+06	4.48008e+06	2099.81	75.6657	2435.23	2.78178e+06	856.702	1.53624e+06	2.39387e+06	28.9402	541027	676.226	2201.03	6026.02	28025.2	3530.75	1523.99	1.10411e+06	117155	320.572	552886	3.29311e+06
763		0	0.87	Feature 00763							187.101	1556.23	755.763	761.391	760.913	765.363	0.178748	213	4812.63	649459	0	490.142	0	2574.54	6121.36	2566.62	706.486	20631.2	2296.37	1186.04	3111.94	4245.72	998.263	0	1971.16	474.604	0	5270.12	2224.63	1268.57	63132.8	2119.35	328.086	429.165	57567.1	63722.4	618.044	628.098	661.679
578		0	0.81999999999999995	Quinoline, 6-methoxy-	C10H9NO	159	763	763	40	5263-87-6	159.091	235.283	551.276	553.516	553.426	558.276	0.150027	212	3547.48	358211	112984	1786.57	708.344	0	23020.8	770620	1635.77	35186.5	1905.93	497.877	0	0	4203.17	2538.18	254.334	1500.53	670.929	661.809	1685.26	5375.19	712.067	5911.93	2354.41	2347.4	2967.43	5240.6	2065.45	3529.56	1105.84
586		0	0.77000000000000002	Feature 00586							175.059	196.133	559.676	560.898	560.876	562.825	0.0636159	211	19.1019	9483.32	2897.15	74.5656	1285.96	550.124	3203.18	10455.6	9514.11	1029.35	844.305	5097.76	672.441	2028.1	0	707.919	0	383.356	1135.39	634.092	2217.87	97.7629	346.753	973.854	606.4	195.084	1404.57	2377.3	0	782.472	0
625		0	0.88	Feature 00625							291.157	233.145	597.223	597.921	597.923	598.973	0.0419344	210	11788	114.607	2126.37	16243.2	4137.79	9041.28	1513.55	149.153	325.878	1702.83	4224.73	137.983	184.68	13578.7	219.166	334.204	208.936	979.05	14053.5	20610.4	547.552	6740.04	962.077	3882.94	9837.92	2951.91	9709.42	450.518	2238.29	39629.1	0
526		0	0.85999999999999999	Feature 00526							187.067	364.121	516.928	518.092	518.028	520.928	0.0921003	209	5251.17	235362	79208	5997.35	36038.5	4355.23	216459	809464	50463.8	898826	15234.8	777.648	0	644.758	3015.68	365.485	3554.51	1412.6	512.922	165235	636.877	91082.8	7492.87	9033.32	295.84	973.501	263619	9319.52	8971.89	2256.95	8313.9
640		0	0.81000000000000005	Benzene, 1,4-bis(1,1-dimethylethyl)-	C14H22	190	738	738	42.140000000000001	1012-72-2	175.119	204.039	608.723	610.091	609.772	614.372	0.163	207	0	551715	55769.1	2695.83	1084.35	92817.3	12064.8	106589	46278.2	560099	77609	1140.61	0	1544.13	232.934	0	180.71	3570.92	0	52602.9	568.742	700.047	4395.31	3926.04	4370.54	0	42374.7	0	51.5228	600.17	2876.5
822		0	0.81999999999999995	2,4,6-Tris(1,1-dimethylethyl)-4-methylcyclohexa-2,5-dien-1-one	C19H32O	276	734	818	72.840000000000003	19687-22-0	220.135	417.219	838.908	840.244	839.708	844.107	0.144501	207	1150.01	1024	516.967	776.95	1066.27	0	687.088	2516.75	842.935	1772.04	19.4672	78.9481	283.854	0	2.65443	263.186	1253.04	574.032	57.215	630.992	868.517	505.038	87.1809	628.178	1341.45	1567.09	271.484	0	0	0	2723.11
409		0	0.72999999999999998	Ethanediamide, n-dodecyl-N'-(2-thiazolyl)-	C17H29N3O2S	339	727	727	23.739999999999998	296245-21-1	126.988	128.173	433.484	438.377	438.483	440.533	0.183618	205	0	646.561	1111.26	0	51.4821	394.557	15440.6	1224.19	61.6339	3790.52	0	3170.49	14.3855	5162.18	6938.12	349.607	1987	3393.77	288.559	2006.71	362.153	1012.67	4305.84	0	475.395	0	14421.4	0	0	258.968	2165.64
837		0	0.80000000000000004	[1,1'-Biphenyl]-2,2'-dicarbonitrile	C14H8N2	204	905	905	47.390000000000001	4341-02-0	204.123	2544.2	862.156	864.548	864.456	868.956	0.0833136	204	289.71	1018.16	0	2712.26	456.112	0	0	25025.4	0	1820.13	835.789	1350.02	107.135	768.666	0	517.487	2831.8	893.917	125.968	519.525	165.217	752.672	35912.1	0	0	34.7838	7091.94	1455.07	0	2255.57	1956.1
528		0	0.84999999999999998	Feature 00528							187.047	359.886	517.478	518.572	518.528	520.878	0.0698918	203	4522.95	220394	74486.3	5818.49	49795.9	1126.08	2004.57	772750	48589	873506	14874.9	7579.53	0	2531.74	842.096	390.174	8576.45	1247.84	8471.77	162067	203.507	83164.6	7197.77	8374.99	12015.3	376.914	246454	9332.42	11204.7	4528.16	8562.97
764		0	0.87	Feature 00764							204.06	1241.12	756.163	761.594	761.163	765.113	0.169096	202	1640.87	2.11652e+06	214.701	1039.69	521.521	730.688	379.034	4.73229e+06	1357.29	1.0711e+06	0	3265.38	4.90328	884.999	1601.75	553.025	3325.09	174.18	0	532.327	711.42	353.508	297.863	3577.51	399.283	2559.72	57427.7	537.847	62.2545	0	1442.1
813		0	0.85999999999999999	Feature 00813							245.006	222.358	830.708	831.773	831.708	833.358	0.0838465	201	0	0	0	115.021	435.011	0	402.52	715.376	115.14	1937.24	0	89.2315	502.483	20.5013	0	74.8828	0	185.838	12.8709	99.2482	78.8774	0	0	346.625	0	0	674.025	10097.7	5.75146	0	0
577		0	0.88	Terephthalic acid, butyl tridec-2-yn-1-yl ester	C25H36O4	400	761	897	7.29		205.104	705.115	551.676	553.388	553.176	557.076	0.145097	200	125.391	1.4368e+06	607068	596.687	0	11234.8	105579	3.40566e+06	101.631	396608	2351.67	0	19.8227	3734.78	3722.69	1361.9	641.327	0	532.365	136313	0	35.3043	74.5632	911.544	0	1021.84	2287.72	0	2188.29	6505.89	16945.5
719		0	0.78000000000000003	Feature 00719							182.126	652.264	717.716	718.539	718.416	722.815	0.0761061	199	0	564759	0	6657.59	120.058	0	457187	4.21414e+06	0	1.18184e+06	4996.93	3853.78	2687.52	233.241	1025.18	3434.01	292.919	598.281	0	1413.3	0	1202.17	1629.69	2667.6	620.028	1575.1	1.3578e+06	8.70365	5342.56	0	4797.76
839		0	0.91000000000000003	2,4,6-Tris(1,1-dimethylethyl)-4-methylcyclohexa-2,5-dien-1-one	C19H32O	276	751	751	71.450000000000003	19687-22-0	220.136	303.055	867.756	868.943	868.606	873.456	0.11656	199	0	735.037	3266.44	2003.68	0	287.563	599.144	1701.89	528.821	989.161	901.516	467.347	677.29	796.187	3243.55	967.815	487.724	169.096	89.9299	199.374	0	479.344	200.881	23.5381	1087.64	484.806	1287.48	1157.31	0	1709.86	1440.9
106		0	0.73999999999999999	Feature 00106							60.0022	77.9558	220.997	225.043	225.147	226.747	0.288896	198	0	95163.9	23928.9	0	4313.26	0	5097.73	871446	37110	20337.9	0	4014.04	38655.9	0	9127.52	35175.3	5021.87	85445.6	12802.4	10386.7	44984.3	6514.34	10771.4	17003.9	8268.07	7253.69	0	14540.7	17264.3	5739.6	3805.19
521		0	0.91000000000000003	Feature 00521							185.093	1229.64	513.629	514.377	514.379	515.229	0.0486475	198	0	1257.49	162.798	120.847	0	611.76	123.64	193.821	614.41	569.56	129.138	593.815	1480.43	1046.92	807.778	0	409.062	0	256.023	148.679	97.2427	656.847	1264.48	588.306	201.789	193.665	2929.53	122.02	51.0276	69.6324	2.5819
493		0	0.82999999999999996	Feature 00493							146.066	4003.24	490.43	495.357	495.33	497.83	0.105091	196	1600.14	5.94867e+07	479.957	4743.19	0	2415.69	18.2871	1.06601e+08	351.916	14756.3	1366.85	826.26	2682.76	5377.93	863.943	0	5877.55	2551.74	1650.24	0	0	641.346	4628.21	1686.44	470.289	189.194	4482.85	8221.04	902.203	1653.57	2062
643		0	0.83999999999999997	Feature 00643							240.086	376.63	616.772	617.366	617.322	618.522	0.0417859	196	0	2630.56	0	0	0	90.1352	26.0885	1155.36	987.15	1861.72	0	599.483	682.133	785.103	343.465	117.051	0	159.911	50.498	1091.72	255.856	309.669	0	0	0	876.637	2044.02	1595.32	516.451	0	105.473
733		0	0.85999999999999999	Pyrazolo[5,1-c][1,2,4]benzotriazin-8-ol	C9H6N4O	186	700	766	12.279999999999999	14394-47-9	186.046	2101.33	727.315	730.357	730.065	734.914	0.151392	196	479.8	6.9378e+06	4.6338e+06	8.41877	1624.18	3.77039e+06	6.0688e+06	2.60398e+07	1008.52	1.64743e+07	2.40526e+06	48.6431	0	10.6581	2.17836e+06	49.9148	1.7629e+06	993.348	225.013	7.44342e+06	2021.7	0	6.50859e+06	2232.85	975.448	13.0205	1.16416e+07	7.86507e+06	0	718.072	1.7991e+06
844		0	0.73999999999999999	Feature 00844							213.05	344.784	891.604	892.987	892.954	897.254	0.0504791	195	0	1601.92	191.543	627.928	2.48605	0	687.963	365.763	256.735	0	706.224	2371.58	0	96.2786	1121.33	1266.9	1004.66	13.4085	514.419	4669.46	226.067	702.296	1594.09	55.4248	2630.27	0	461.986	1040.16	5.66607	63.2002	0
890		0	0.81000000000000005	Benzenamine, 4-methyl-N,N-bis(4-methylphenyl)-	C21H21N	287	706	706	53.280000000000001	1159-53-1	287.061	741.609	1276.23	1277.44	1277.43	1278.73	0.0262287	195	1729.26	519.189	0	0	1034.37	0	73.2448	0	707.864	318.446	1518.09	2145.42	591.056	645.247	1065.32	0	1987.23	0	902.287	495.956	260.989	720.57	55.7568	1085.26	0	1274.95	1092.86	31.7214	0	1306.94	660.069
618		0	0.75	Feature 00618							202.2	140.011	590.624	591.347	591.274	594.373	0.0592426	192	1009.01	429.132	13.3654	3.78659	0	0	0	301	147.01	0	665.285	591.751	177.982	7371.53	0	3103.35	334.02	163.42	0	13182	552.851	718.209	0	27.1897	19.6221	457.037	0	10223.4	976.434	1643.67	67800
767		0	0.90000000000000002	Feature 00767							286.06	14390.9	760.813	763.142	763.263	766.112	0.190759	192	0	2212.59	1.23013e+06	84.2751	10492.6	1.47424e+06	930213	3374.03	0	0	0	0	983.237	2335.48	790.441	0	155238	129.8	0	0	0	122629	9.49485e+06	9.51137e+06	7.62808e+06	6.03647e+06	1.31459e+07	5.55169e+06	57780.9	208.827	24.3525
809		0	0.71999999999999997	Silane, diethylhexyloxyoctyloxy-	C18H40O2Si	316	724	724	26.109999999999999		287.054	168.609	823.309	824.002	824.009	824.959	0.02947	192	0	1417.36	687.657	0	0	323.542	1127.78	490.647	168.366	362.657	0	230.501	0	889.545	39.721	7.48858	4288.15	0	0	0	0	301.941	465.982	3242.23	1288.63	3363.97	7606.67	1819.85	534.046	182.438	0
781		0	0.71999999999999997	Thiazolo[5,4-f]quinoline, 7-methyl-	C11H8N2S	200	740	740	54.509999999999998	3119-56-0	200.084	211.971	782.711	783.62	783.611	785.011	0.0369206	188	975.954	57380.2	2892.06	0	1644.57	420.007	2517.98	572152	4567.19	34734.8	1093.81	535.602	435.37	0	272.951	1280.95	0	963.208	270.941	1261.55	0	0	3338.21	233.399	86.1552	0	375.983	428.638	0	0	868.388
841		0	0.75	Feature 00841							213.102	208.5	874.706	877.471	877.455	879.105	0.0433215	188	0	4708.66	502.842	36.9141	448.604	863.522	84.9983	182.729	2791.49	0	302.981	0	470.213	1879.4	470.968	486.194	399.662	200.326	920.298	0	83.4539	0	4284.23	326.03	0	1080.58	13.1283	0	280.447	0	0
469		0	0.90000000000000002	Tetrasulfide, dimethyl	C2H6S4	158	717	717	82.379999999999995	5756-24-1	157.956	698.67	481.381	482.331	482.331	484.53	0.066242	187	0	1.8306e+06	444.47	0	259.518	0	0	366369	0	0	275.931	0	395.725	1306.96	27.1158	0	113.899	116.807	5.623	654.822	646.968	136.057	196.999	0	250.093	225.713	10.695	1329.16	76.1118	61.2011	278.925
669		0	0.90000000000000002	Feature 00669							373.111	260.432	647.47	648.114	648.12	648.77	0.0346109	187	0	193558	47.8439	1015.1	12.9066	139.856	77.4966	124.851	520.15	547.371	19.3198	8.79247	0	0	598.566	384.454	13.4573	52.6566	0	103.748	0	1256.11	23.3224	14.9009	970.096	320.801	1279.89	6143.27	48.8828	1686.22	9.87334
402		0	0.83999999999999997	Feature 00402							132.414	3747.07	431.784	432.803	432.534	437.234	0.20403	180	0	1.09435e+07	1.17834e+07	0	0	0	490632	1.38917e+07	0	1.41851e+07	0	104.536	0	68.3499	54.1047	0	313.382	0	0	2321.48	0	493.151	5733.84	0	481.235	5270.63	583.964	7038.45	201.567	0	420.58
802		0	0.82999999999999996	Feature 00802							227.084	348.565	810.61	811.138	811.11	814.709	0.0452714	180	0	50.3247	0	0	603.775	0	260.617	746033	0	15112.4	47.7587	0	0	0	75.0181	710.493	1000.98	171.149	63.3267	0	176.633	0	0	0	7.32208	0	1257.36	7514.65	1562.52	587.007	343.146
850		0	0.89000000000000001	3-Chloro-4-methylbenzenesulfonamide, TMS derivative	C10H16ClNO2SSi	277	707	707	36.329999999999998		262.096	9791.63	913.503	916.816	916.853	917.753	0.0630952	172	0	875.234	879.005	3.79681	292.109	917.391	348.846	389.554	0	934.862	81.8368	1339.39	978.227	179.884	284.817	0	2796.48	303.231	107.577	717.452	0	245.012	762.884	183.658	428.443	1456.25	1637.75	1277.02	16.9693	467.918	395.687
888		0	0.78000000000000003	Feature 00888							288.182	1499.63	1227.38	1228.13	1228.03	1231.68	0.0366373	171	0	485.144	297.39	0	0	117.618	92.4916	0	0	1251.46	0	7.35779	140.692	186.083	234.78	418.801	587.164	28.0741	306.329	92.1433	19.3755	72.0023	41.9397	0	315.877	0	13.3507	0	287.81	0	0
827		0	0.72999999999999998	Feature 00827							263.189	263.438	850.207	851.065	851.007	853.957	0.047306	170	0	51.0208	0	0	0	257.234	364.178	0	0	0	0	1508.35	41.1871	65.4453	0	0	0	0	0	0	1645.08	0	0	0	0	1344.35	1020.75	976.657	927.778	275.186	281.605
428		0	0.93999999999999995	Trisiloxane, 1,1,1,5,5,5-hexamethyl-3,3-bis[(trimethylsilyl)oxy]-	C12H36O4Si5	384	860	860	77.959999999999994	3555-47-3	369.133	311.514	449.483	449.936	449.933	450.383	0.0373638	158	4210.27	0	0	1743.29	4257.09	29901.8	14016.6	246792	208.899	128461	10774.5	19386.4	1154.53	20764.6	10718.5	0	0	236.729	722.997	7689.73	2114.71	35037.8	159934	32917.7	24347.1	13682.2	26452.5	13177.8	26238.7	0	467.804
598		0	0.91000000000000003	3,5-Dimethyl-1-dimethylphenylsilyloxybenzene	C16H20OSi	256	771	828	67.150000000000006		241.063	704.394	571.825	572.494	572.225	575.625	0.135884	147	0	145386	4886.2	0	922.177	23618.6	146.491	35618.6	0	21027.7	1007.02	513.78	0	223.005	36586.1	59.8896	462.15	1042.94	0	68556.2	0	0	16943.3	0	0	289.262	8534.45	2021.16	0	966.555	229995
168		0	0.90000000000000002	N-Tosylethylenediamine, 3TMS derivative	C18H38N2O2SSi3	430	794	812	7.6900000000000004		174.065	1444.93	259.945	262.58	262.945	263.595	0.358436	143	231.756	1.08905e+06	0	0	338772	0	1838.69	7.03283e+06	0	1.0095e+06	0	682041	2469.7	1.04677e+06	1125.51	0	333291	0	0	367.133	5.34084	0	637276	2851.23	274.696	29.04	0	0	5342.84	111.188	0
758		0	0.91000000000000003	Feature 00758							215.202	637.555	755.313	755.893	755.913	757.113	0.0299078	138	0	0	0	0	1583.74	0	0	0	0	952.13	0	0	9.3063	103.977	154.481	0	0	0	0	0	0	0	35.0512	0	371.677	0	0	0	0	188.361	2273.03
709		0	0.92000000000000004	Feature 00709							264.105	1208.47	699.617	700.677	700.367	702.917	0.112837	136	16.5667	793274	80574.9	497.262	263.911	1269.12	37361.8	212732	26.9913	32781.6	9119.63	821.998	0	0	2401.15	11.8668	1147.6	488.232	0	1332.15	90.1132	4.73156	0	194.873	0	50.096	83.6044	554.112	103.771	0	4250.56
655		0	0.90000000000000002	Feature 00655							247.11	254.247	628.771	629.126	629.071	629.921	0.0289071	133	0	4260.99	1.371	416.243	365.278	0	0	4517.17	0	1178.11	0	0	0	86.364	0	0	0	30.3808	0	485.1	194.481	307.064	150.063	0	1051.56	80.1105	129.743	667.211	0	146.327	0
826		0	0.75	Feature 00826							232.034	102.157	845.057	845.549	845.507	847.957	0.0392874	130	0	716.548	610.217	49.2081	0	0	0	1350.72	0	14964.7	448.161	77.6119	0	0	77.6171	569.584	0	43.5639	0	0	65.4034	381.844	478.718	0	790.806	22.7854	738.946	283.564	0	0	0
853		0	0.82999999999999996	6-Chloro-4-(cyclopropylethynyl)-4-(trifluoromethyl)-1,4-dihydro-2H-3,1-benzoxazin-2-one	C14H9ClF3NO2	315	880	888	50.229999999999997	177530-93-7	246.064	2436.5	940.801	941.36	941.201	945.201	0.0717599	129	0	410.047	74.0996	94.3123	0	12.459	100.872	341.764	4.02997	332.5	0	0	0	0	0	18.6851	0	84.7628	0	794.718	0	0	0	0	317.597	0	278.907	289.307	0	14.9982	0
721		0	0.79000000000000004	Feature 00721							230.081	154.591	719.815	720.18	720.165	720.815	0.0251208	125	136.29	492.938	96.3483	314.831	42.6096	1977.29	1031.33	753.915	58.5632	251.669	31.5117	0	0	125.498	0	0	0	0	0	0	0	93.3121	225.276	0	0	22.3461	0	0	0	0	77.9059
568		0	0.76000000000000001	Phenol, 2,3,6-trichloro-	C6H3Cl3O	196	713	739	31.73	933-75-5	197.947	476.066	549.226	549.853	549.776	553.826	0.0874412	124	0	21433.8	0	0	150.185	0	0	0	0	1061.09	0	421.484	0	0	0	0	0	0	0	0	0	0	0	109.799	126.348	24.2168	0	0	318.13	0	19.5709
705		0	0.91000000000000003	Murrayamine A	C18H17NO2	279	703	795	16.52	134779-17-2	264.104	1207.61	699.317	700.457	700.067	703.216	0.118723	124	0	803198	3082.05	0	0	0	2450.74	212445	4267.1	32758	9108.61	819.707	0	0	205.635	0	1147.86	0	0	118.359	0	0	4.81473	0	0	0	83.3901	274.662	0	0	4245.9
842		0	0.79000000000000004	Feature 00842							301.036	170.965	881.955	882.57	882.555	883.355	0.0237339	123	0	459.587	0	0	0	0	136.386	1589.53	816.18	0	0	94.9162	0	869.794	32.7954	214.493	0	0	0	0	0	13.4069	0	7.12423	0	11.6294	933.204	89.6863	0	160.976	0
613		0	0.84999999999999998	Feature 00613							233.059	124.552	584.524	584.919	584.924	585.974	0.0339499	117	85.5	25963.4	0	0	491.061	72.9792	0	12460.9	337.16	18607.7	97.0385	0	53.1734	0	0	2.46196	0	3.8546	335.19	0	0	267.625	17.318	0	23.099	161.634	176.578	0	0	0	0
829		0	0.87	Feature 00829							246.065	1573.08	854.507	855.624	855.007	859.656	0.149014	115	0	408.95	0	0	0	0	0	819.325	2.6256	0	0	14.2059	5.80123	0	0	0	6.48507	0	0	0	111.879	91.3189	12107.8	29823.9	1334.53	321.574	285546	0	0	0	71.3081
624		0	0.81999999999999995	2,5,7-Trimethyl-4(1H)-quinolinone, TMS	C15H21NOSi	259	785	785	76.790000000000006		244.091	211.584	594.723	595.273	595.273	595.873	0.032274	112	575.332	68.3715	118.691	456.827	0	0	848.827	1291.57	0	503.32	308.458	0	0	443.195	0	509.588	0	0	49.6823	161.823	852.73	576.494	17.9673	742.658	10.9458	0	882.15	0	247.987	0	15.2351
770		0	0.79000000000000004	Feature 00770							303.056	518.1	764.813	765.347	765.263	768.162	0.0596251	111	0	0	0	0	849.623	0	0	194.526	0	138.299	10.5828	133.041	40.6027	0	0	18.1977	0	0	0	28.7489	0	73.9257	0	0	0	0	0	331.52	0	110.242	0
835		0	0.92000000000000004	Feature 00835							300.03	763.6	862.506	862.93	862.856	865.756	0.0490312	108	0	0	212.647	0	0	0	343.085	1349.53	0	0	0	165.093	290.895	0	48.3838	0	27.0397	0	0	0	0	357.861	253.387	210.532	0	8.61021	0	121.38	38.1219	0	0
883		0	0.79000000000000004	Feature 00883							387.299	208.041	1128.64	1129.24	1129.24	1129.64	0.0161147	101	49.5397	0	3691.64	0	21.3569	0	0	0	43.2086	300.76	0	0	0	507.214	34.7512	332.728	826.726	0	18.723	249.803	0	0	0	0	0	0	40.9685	250.76	6.88985	0	0
[truncated: 226 more columns]
